# Supplementary material for: The diagnostic agreement of sarcopenic obesity with different definitions in Chinese community-dwelling middle-aged and older adults
Source: Front Public Health. 2024 Jun 6;12:1356878. doi: 10.3389/fpubh.2024.1356878 (PMC11188776; doi:10.3389/fpubh.2024.1356878)
Supplement: Supplementary file 2 [file Data_Sheet_1.xls]

## Sheet: Sheet1
XBDLID	X217SMI	genderck	X4米步速	握力	X39PBFPercentBodyFat	X33SMMSkeletalMuscleMass	weight	BMIWJ	WAISTL	X133VFAVisceralFatArea	trueage	认证民族	Insulin0	GLU0	TG	CHOL	HDL	LDL	WBC	GPR	LPR	GRAN	LYMF	PLT
510106000002		1	3.5	46			69.6999969482422	28.2770079712127	93.5		55	汉	7.11	6.57	1.13	4.65	1.35	2.79	4.6	64.09999999999999	29	2.9	1.3	169
510106000003		1	5	41.3			63	24.0054869684499	90		64	汉	8.1	5.61	.92	5.34	1.44	3.48	6.4	73.2	21.5	4.7	1.3	218
510106000004		2	3.6	27.4			58.7000007629395	27.5379999826137	92		60	汉	10.93	5.29	.46	5.81	2.03	3.57	5.6	70	24.3	3.9	1.3	239
510106000005		2	2.8	26.4			61.5999984741211	24.0624994039535	86		60	汉	8.609999999999999	5.39	1.87	5.22	1.76	2.61	4.1	54.2	39.2	2.2	1.6	140
510106000006		2		24.2			47.5999984741211	19.5594997017263	68		54	汉	4.66	5.41	.97	5.84	2.16	3.24	5.6	70.40000000000001	24.2	3.9	1.3	91
510106000007		2	3.1	21.9			51.5	22.8888888888889	77		52	汉	7	5.29	.86	6.2	2.05	3.76	3.6	58	34.6	2.1	1.2	128
510106000008		2	2.7	28.3			55.9000015258789	22.5919841402978	84		51	汉	6.78	5.66	2.36	5.26	1.41	2.78	5.5	74.40000000000001	21.2	4.1	1.1	144
510106000009		2	3.3	18.9			49.4000015258789	21.6657170851625	37.5		52	汉	7.21	5.39	1.25	7.08	1.7	4.81	6.5	58	35.7	3.7	2.3	277
510106000010		2	5.8	18.3			43.7999992370605	22.9993694796579	86.3		62	汉	6.2	5.48	1.46	5.55	1.99	2.9	5.2	65.40000000000001	28.5	3.4	1.4	162
510106000011		1	4.8	41.6			49.2000007629395	18.0716256245875	75		50	汉	3.89	5.69	1.71	6.6	1.91	3.91	6.2	52.3	40	3.2	2.4	111
510106000012		1	2.9	31.5			73.6999969482422	28.7890613079071	98		60	汉	11.57	6.24	2.72	4.89	1.17	2.48	8.1	87	10.4	7	.8	180
510106000013		1	2.8	45.2			70	26.0261748958953	98		53	汉	6.62	5.95	2.62	5.12	1.39	2.54	10.2	62.3	30.2	6.3	3	244
510106000014		1	2.5	35.9			69	25.6543723973825	95		65	汉	14.06	5.56	1.5	5.17	1.18	3.31	3.9	65.7	27.6	2.5	1	152
510106000015		2	2.9	28.7			60.5999984741211	25.223724651039	82		61	汉	5.11	5.91	.89	6.14	2.02	3.72	3.7	59.4	33.8	2.2	1.2	176
510106000016		1	2.4	43.5			64	22.9481157445588	80		53	汉	3.14	6.37	.5600000000000001	5.51	1.44	3.82	5.7	62.9	30.4	3.6	1.7	195
510106000017		2	3.9	27.6			59.4000015258789	23.2031255960464	89.5		63	汉	7.32	5.96	1.31	4.68	1.37	2.71	3.5	57	35.8	2	1.2	164
510106000018		1	3.2	45.2			68.90000152587891	24.4118486131941	88.40000000000001		52	汉	4.76	5.99	1.21	4.62	1.32	2.75	12.8	79.8	15.8	10.21	2.02	205
510106000019		1	3.7	30.4			66.40000152587891	26.5983021654698	99.5		61	汉	7.92	10.07	1.14	3.94	1.04	2.38	7.7	67.90000000000001	26.7	5.2	2	116
510106000020		1	3.6	44.9			79.3000030517578	29.8468151047303	103.5		72	汉	11.02	6.51	.66	4.41	1.26	2.85	5.1	66.40000000000001	27.4	3.4	1.4	223
510106000021		2	3.1	33.1			67	25.8477682188187	96.5		62	汉	9.970000000000001	5.69	1.98	5.42	1.47	3.05	6.1	65.90000000000001	27.6	4	1.6	159
510106000022		1	3.2	41.8			66.5	25.654874426141	88.5		52	汉	16.38	5.17	3.06	5.47	1.04	3.04	5.8	68.59999999999999	24.7	3.9	1.4	112
510106000023		1	3.6	40.4			64.09999847412109	21.9212744003697	84.5		67	汉	5.21	4.67	.46	4.47	1.92	2.34	5.6	77.5	18.4	4.3	1	125
510106000024		1	3.6	42.2			71.1999969482422	22.6752738065679	83		56	汉	5.94	5.38	2.05	4.51	1.28	2.3	5.9	72.90000000000001	21.9	4.3	1.2	115
510106000025		2	4.4	22.4			46.7000007629395	20.481558161019	79		66	汉	5.71	5.71	1.04	6.41	1.91	4.03	3.9	68.8	25.7	2.7	1	73
510106000026		2	3.6	23			54.7000007629395	22.7679503695898	86		63	汉	6.4	9.16	5.07	5.96	1.4	2.26	8	59.3	34.8	4.7	2.7	246
510106000027		2		23.5			53.2999992370605	25.7040891382429	72		51	汉	8.960000000000001	6.1	.4	4.33	1.68	2.47	6.4	69.2	25.4	4.4	1.6	195
510106000028		1	3.3	35.8			62.7000007629395	21.9530131168165	84.5		51	汉	9.949999999999999	5.62	1.11	5.27	1.61	3.16	8.5	56.6	35.7	4.8	3	237
510106000029		2	3.7	22.8			55.5999984741211	25.7300191929849	82		64	汉	12.26	6.59	.48	5.67	1.83	3.62	10.4	82.59999999999999	13.4	8.5	1.4	87
510106000030		2	2.9	29.4			58.5	25.3202908587258	92		56	汉	9.35	5.07	1.34	5.54	1.55	3.38	5.3	65.5	28.3	3.5	1.5	159
510106000031		2	3.3	20.9			50.2000007629395	22.0165785548614	80		55	汉	9.220000000000001	5.31	1.01	5.74	1.98	3.3	6	68	25.9	4	1.5	189
510106000032		1	3.8	34.7			64.8000030517578	24.9990367083669	97		60	汉	6.97	8.609999999999999	1.99	6.15	1.82	3.43	7.2	64	30.2	4.6	2.2	145
510106000033		2	3.4	24.4			54	24	85		60	汉	6.37	6.93	1.53	7.29	1.66	4.93	5.3	54.7	37.3	2.9	2	183
510106000034		2	4.2	22.4			52	24.0640473876626	72		55	汉	4.49	4.89	.44	4.85	1.88	2.77	4.5	57.2	35.9	2.5	1.6	153
510106000035		1	3.7	29.8			56	21.875	84		60	汉	4.14	5.07	.92	4.88	1.32	3.14	12.5	69.09999999999999	24.9	8.630000000000001	3.11	173
510106000036		2	2.8	24.4			41.7999992370605	17.8563796988596	66		52	汉	1.02	4.61	.3	5.09	1.87	3.08	5.9	66.7	27.4	3.9	1.6	169
510106000037		1	2.9	46.7			71.90000152587891	29.5447080563276	103.5		56	汉	15.27	6.45	14.55	8.15	.83	.71	8.6	59.1	33.3	5	2.8	105
510106000038		1	3.3	21.8			72.40000152587891	26.5932053354927	93		52	汉	9.32	6.58	1.56	4.3	1.23	2.36	8	69.2	24.9	5.5	2	123
510106000039		2	3.7	24			52	23.4223683617855	85		70	汉	3.15	6.1	.6899999999999999	4.74	1.41	3.02	4.9	62.5	30.4	3.1	1.5	251
510106000040		2	3.1	28.9			50.2000007629395	19.5116948755525	70		50	汉	8.220000000000001	4.61	.41	4.82	2.28	2.35	6.6	62.5	31	4.1	2	194
510106000041		2	3.8	21.3			55.7999992370605	25.1340026291881	86		52	汉	6.58	6.16	3.04	3.79	.78	1.63	5.5	63.1	30.4	3.4	1.6	131
510106000042		2	3.2	20.1			51.7000007629395	22.977778116862	78		56	汉	.75	8.359999999999999	1.37	5.7	1.53	3.55	7	65.2	28.7	4.5	2	197
510106000043		1	3.1	43.6			64.09999847412109	25.0390619039535	90		55	汉	4.87	6.91	1.07	5.31	1.52	3.3	5.7	54.4	37.6	3.1	2.1	187
510106000044		1	3.5	38.7			56.2000007629395	24.324792573987	87.40000000000001		54	汉	2.29	4.98	1.47	5.83	1.26	3.9	4	67	27	2.7	1	126
510106000045		2	3.7	21.2			53	24.8639519609683	91		66	汉	6.22	5.33	1.41	6.03	1.91	3.48	5.5	71.7	23.5	3.9	1.3	150
510106000046		2	3.1	31.2			72.1999969482422	29.142561602309	97		54	汉	11.38	5.32	3.03	6.58	1.49	3.71	4	52.6	39.4	2.1	1.5	156
510106000047		2	2.6	30.3			49.5	20.6035379812695	80.40000000000001		54	汉	5.36	5.19	1.33	4.46	1.54	2.32	5.6	65.3	29	3.6	1.6	123
510106000048		1	2.4	37.5			63.5999984741211	27.1690368978261	87		50	汉	4.91	4.87	1.8	6.11	1.63	3.66	6.4	57.6	34.9	3.7	2.2	121
510106000049		2	3.2	33.8			58.9000015258789	25.1612634140198	87		51	汉	8.640000000000001	5.53	1.72	4.37	1.25	2.34	5.1	79.59999999999999	15.6	4.1	.8	105
510106000050		2	3.5	22			65	26.3702381435352	89		59	汉	13.93	5.92	1.2	3.68	1.27	1.86	5.7	62.1	31.9	3.5	1.8	241
510106000051		2	3	24.8			50.7999992370605	23.1921106816383	73		68	汉	6.47	5.82	1.31	6.43	1.95	3.88	5.6	59.3	34.5	3.3	1.9	200
510106000052		2	3.2	28.2			46.7000007629395	19.9495923631678	68		56	汉	5.49	5.12	1.55	5.08	2.18	2.2	3.1	48.6	45.1	1.5	1.4	81
510106000053		1	3.3	42.5			57.2999992370605	20.5457346039874	76		55	汉	4.57	5.36	.49	4.4	1.89	2.29	4.3	61.2	31.6	2.6	1.3	98
510106000054		2	2.6	22.3			63.2000007629395	26.6486763210236	86		53	汉	7.98	5.41	2.52	5.45	1.39	2.91	11.2	76.3	18.9	8.5	2.1	85
510106000055		2	3.1	23.4			48.7999992370605	21.6888885498047	73		53	汉	9.35	6	1.54	5.47	1.74	3.03	5.7	83.40000000000001	13.1	4.7	.7	160
510106000056		1	2.8	42.3			74	27.5133848899465	94		54	汉	15.71	5.69	2.06	5.57	1.04	3.59	9.199999999999999	75.09999999999999	19.8	6.9	1.8	106
510106000057		2	3.3	22.4			50.2000007629395	21.4447438006491	73		61	汉	4.8	6.28	1.71	6.5	1.71	4.01	4.4	63.8	29.4	2.8	1.3	129
510106000058		1	3.3	31.7			58.7000007629395	23.814353832991	85		65	汉	5.39	7.21	1.32	4.93	1.47	2.86	7.1	64.09999999999999	29.4	4.5	2	171
510106000059		2	3.6	25.2			57.2000007629395	24.7576180587515	90		69	汉	9.16	5.9	1.42	5.24	1.43	3.16	7	55	37.9	3.8	2.6	194
510106000060		1	3.3	34.9			70.1999969482422	23.4555103572596	88		67	汉	8.470000000000001	5.99	.4	3.86	1.51	2.17	8	73.90000000000001	21	5.9	1.6	237
510106000061		1	3.4	37.6			60.2000007629395	24.4228977901495	85		64	汉	7.85	5.08	.84	5.78	1.83	3.57	4.6	62.6	31.7	2.9	1.4	110
510106000062		2	3.1	31.1			50.2000007629395	19.6093752980232	69		62	汉	3.3	5.38	.47	4.4	2.26	1.93	4	59.6	32.5	2.4	1.3	132
510106000063		2	4.4	28.9			52.5	21.8522372528616	82		63	汉	8.34	5.69	.67	4.93	2.8	1.83	6	58.8	35.4	3.5	2.1	160
510106000064		2	3.3	28.8			59.2999992370605	25.6665509163178	80		62	汉	6.2	5.44	1.05	5.39	1.94	2.97	5.6	61.9	30.9	3.4	1.7	151
510106000065		2	3.4	25			48.5999984741211	19.7168235928926	72		51	汉	4.75	5.25	.73	4.29	1.56	2.4	5	63.1	31	3.1	1.5	98
510106000066		1	3.6	26.3			64.59999847412109	26.8886570131617	88		53	汉	8.09	5.37	1.74	5.66	1.47	3.4	6.3	71.3	22.8	4.5	1.4	154
510106000067		1	2.8	44.3			67.3000030517578	24.7199276590479	83		51	汉	3.92	5.72	.46	5.31	2.01	3.09	5.6	61.7	30.6	3.4	1.7	134
510106000068		1	3.4	29.4			61.9000015258789	21.168907193967	88		73	汉	7.69	7.38	3.1	5.16	1.77	1.98	4.6	65.5	29.1	3	1.3	138
510106000069		1	3.1	37.6			66.5	26.3043392270875	89		70	汉	7.77	5.89	.5600000000000001	2.81	1.41	1.15	6.6	58.1	35	3.8	2.3	140
510106000070		1	3.7	42.6			66.90000152587891	23.9879527863598	80		62	汉	8.789999999999999	6.76	.57	4.66	3.03	1.37	4.5	65.40000000000001	27.7	2.9	1.2	106
510106000071		2	3.9	24.5			52.0999984741211	25.1253850666093	81		61	汉	8.18	5.87	.62	5.04	2.02	2.74	7	77	18.4	5.4	1.2	138
510106000072		1	4.1	27.7			69.3000030517578	26.7350808424667	93		72	汉	17.1	6.97	2.7	4.98	1.03	2.72	7.2	75.90000000000001	19.3	5.5	1.4	213
510106000073		1	2.6	44.6			59.4000015258789	20.7975916550117	80		55	汉	6.58	5.68	.65	5	1.87	2.83	6.4	67.59999999999999	26.6	4.3	1.7	191
510106000074		1	2.8	40			75.90000152587891	28.5671276773228	100		56	汉	11.12	5.95	3.35	5.53	1.2	2.81	7	62.2	31.8	4.3	2.2	109
510106000075		2	3.6	24.4			52.2000007629395	22.8937330656285	73		54	汉	3.94	4.95	1	3.92	1.68	1.79	5.3	60.9	31.9	3.2	1.7	122
510106000076		1	3.3	35.8			59.5999984741211	22.7099521696849	74		59	汉	5.55	5.24	1.19	4.68	1.75	2.39	9.699999999999999	80.2	15.9	7.8	1.5	118
510106000077		2	3.7	27.6			56	23.6127508854782	86		65	汉	5.73	5.58	1.24	4.88	1.78	2.54	6.9	73	21.6	5	1.5	238
510106000078		1	3.2	44.5			73.40000152587891	24.8107090068547	92		52	汉	20.69	7.1	1.29	2.92	1.39	.9399999999999999	4.4	72	22.1	3.2	.9	77
510106000079		1	2.8	42.7			55.9000015258789	21.5655266100378	75		63	汉	2.23	5.31	.9	4.19	1.48	2.3	8.699999999999999	68.09999999999999	26.2	5.9	2.3	165
510106000080		2	2.6	24.2			60.5	23.6328125	86		50	汉	13.5	5.18	.73	4.82	1.81	2.68	7.8	72.7	22.6	5.7	1.7	203
510106000081		1	2.7	49			77	28.2828282828283	94		53	汉	5.01	5.19	.6899999999999999	4.05	1.82	1.92	9	82.09999999999999	14	7.4	1.2	258
510106000082		1	3.2	37			62.0999984741211	22.2668430112665	90		55	汉	3.07	4.45	1.15	5.98	1.69	3.77	7.5	62.1	31.7	4.6	2.3	211
510106000083		1	2.6	40.3			79.09999847412109	31.2883186875998	102		61	汉	12.01	5.33	3.02	6.21	1.15	3.69	5.4	54.8	37.3	2.9	2	228
510106000084		1	3.4	38.4			58	21.3039485766759	81		55	汉	6.58	5.4	.43	4.81	1.87	2.74	4.3	70.8	22.9	3	.9	160
510106000085		2	2.9	29.7			77.09999847412109	30.8844730308128	96		55	汉	12.15	5.94	1.56	6.64	1.84	4.09	7.2	63.7	29.9	4.6	2.1	233
510106000086		2	3.7	24.9			50.2999992370605	23.2773377930772	89		69	汉	13.08	6.79	2.3	5.81	1.59	3.17	6.6	75.09999999999999	20.1	5	1.3	224
510106000087		1	2.6	42.5			67.40000152587891	22.5199644244308	85		59	汉	6.9	5.1	1.52	5.97	1.63	3.65	9.199999999999999	63.2	30.3	5.8	2.8	123
510106000088		1	3.1	31.7			49.2999992370605	19.0193276636937	82		65	汉	1.94	6.26	.48	4.08	2.77	1.09	6	73.59999999999999	20.1	4.4	1.2	165
510106000089		2	3.2	23.2			76.59999847412109	28.1359039390711	91		64	汉	12.37	5.88	1.33	4.66	1.37	2.69	6.8	76.09999999999999	18.9	5.2	1.3	278
510106000090		2	3.3	33.1			73.3000030517578	26.9237844083592	94		55	汉	22	5.76	.75	4.61	1.44	2.83	6.2	64.3	29.4	4	1.8	192
510106000091		2	3	27.5			55.7999992370605	23.2258061340523	81		50	汉	8.699999999999999	5.36	.71	3.89	1.57	2	5.5	80.5	15.4	4.4	.8	141
510106000092		1	3.9	30.1			59.2999992370605	26.3555552164714	91		73	汉	5.81	6.11	1.58	4.6	1.65	2.23	6.3	65.09999999999999	29.2	4.1	1.8	127
510106000093		2	4	16.6			55	25.802214299118	89		67	汉	5.82	5.08	.45	4.67	1.47	3	5	65.2	28.4	3.2	1.4	122
510106000094		1	3.2	39			55.2000007629395	21.8345796301331	85		62	汉	4.11	6.12	3.97	5.98	1.92	2.26	8.4	64.59999999999999	28.9	5.4	2.4	300
510106000095		2	3.7	23.5			57.4000015258789	27.3008330681945	81		63	汉	5.64	5.41	.8	5.22	1.72	3.14	6.4	75.09999999999999	19.4	4.8	1.2	163
510106000096		1	3	39.8			66.09999847412109	26.4781278938155	85		50	汉	8.93	6.26	4.7	5.82	1.84	1.84	3.5	52.9	38.2	1.85	1.37	117
510106000097		2	4.2	26.5			80.3000030517578	30.5974710607216	103		54	汉	6.51	5.11	2.08	6.3	1.94	3.41	6.1	52.2	41	3.2	2.5	188
510106000098		1	3.3	28.8			60.5	23.6328125	95		71	汉	8.609999999999999	4.91	3.35	5.05	.95	2.58	14.7	69.3	25.2	10.2	3.7	289
510106000099		2	3.6	28.5			53.7000007629395	23.2427288620756	88		68	汉	5.09	6.82	2.37	7.17	1.67	4.42	7	80.90000000000001	15	5.7	1	169
510106000100		1	3.4	46.8			80.59999847412109	28.900282718678	94		62	汉	4.54	5.36	1.5	5.35	1.42	3.25	7.8	72	22.5	5.6	1.7	182
510106000101		1	3.3	28.4			82.8000030517578	31.1641398064503	88		63	汉	12.84	5.36	2.99	4.33	1.12	1.85	5.4	59.6	33.1	3.2	1.7	81
510106000102		2	3.2	27			63.5	27.4844182825485	87		56	汉	11.57	5.2	1.58	4.88	1.5	2.66	10.8	70	24.5	7.5	2.6	151
510106000103		1	3.6	33.3			51.9000015258789	21.6024980336645	76		59	汉	1.57	5.26	.87	4.98	1.75	2.83	7.4	56.9	36	4.2	2.7	170
510106000104		2	3.3	24.9			44.2000007629395	19.3851150225602	75		56	汉	5.02	8.550000000000001	1.29	8.51	2.3	5.62	4.5	67.59999999999999	26.7	3	1.2	132
510106000105		1	3.1	35.5			57.7999992370605	21.2304864047973	90		70	汉	5.51	6	1.36	5.69	1.37	3.7	6.3	78.59999999999999	17.2	4.9	1	190
510106000106		2	3.3	23.5			49	21.7777777777778	81		63	汉	5.46	6.45	.85	5.3	1.99	2.92	4.4	64	29	2.8	1.2	89
510106000107		1	2.1	33.4			52.4000015258789	21.8106145789298	84		54	汉	3.6	5.85	.75	4.74	1.41	2.99	3.4	74.40000000000001	20.4	2.52	.66	135
510106000108		2	2.9	30.6			62.4000015258789	25.3154292368367	84		64	汉	3.32	4.94	.8100000000000001	4.76	1.37	3.02	6.5	71.3	22.9	4.6	1.4	180
510106000109		2	3.1	29.8			73	26.1751945211374	101		67	汉	7.26	12.19	1.28	6.81	1.58	4.65	5.4	63.5	30.2	3.4	1.6	156
510106000110		2	3.1	18.2			44.5999984741211	19.8222215440538	72		62	汉	3.95	5.11	.62	5.75	2.16	3.31	4.9	58.9	34.3	2.9	1.7	143
510106000111		2		17.7			52.7999992370605	22.5554270738009	79		70	汉	4.87	12.26	1.95	5.86	1.41	3.56	8.800000000000001	47.1	46.9	4.1	4.1	142
510106000112		2	3.2	22.8			52.5999984741211	24.0138780469874	81		55	汉	4.13	5.12	5.14	5.09	1.27	1.48	6.3	64.8	29.3	4.1	1.8	107
510115000001		2	4.1	9.300000000000001			59.0999984741211	24.4729002889215	83.3		63	汉	17.57	5.18	2.11	4.72	1.53	2.23	4.8	59.7	34	2.8	1.6	178
510115000002		2	4	9			69.3000030517578	29.6039997657985	100.8		71	汉	23.35	5.06	1.52	6.91	1.89	4.33	5.9	71.09999999999999	23.9	4.2	1.4	87
510115000003		2	4.3	13.5			61	31.1224489795918	90.2		72	汉	15.37	5.26	1.87	4.21	1.53	1.83	6.7	76.7	19.9	5.1	1.3	127
510115000004		2	4	8.1			61	25.0657462195924	78.59999999999999		63	汉	7.33	4.78	1.83	5.66	1.64	3.19	5.9	51.7	40.9	3	2.4	98
510115000005		2	5.4	12.1			64.90000152587891	30.8680149944727	103.2		64	汉	14.64	5.19	2.61	7.3	1.98	4.13	6.5	65	29.5	4.2	1.9	154
510115000006		1	4	37.1			83.1999969482422	30.933966741613			70	汉	1.94	6.09	17.11	6.92	1.94	-2.8	6.3	67.8	26	4.3	1.6	110
510115000007		2	5.6				52.2999992370605	25.2218360518232	87.40000000000001		85	汉	.98	4.28	1.84	5.29	2.47	1.98	5.8	57.4	36.8	3.3	2.1	169
510115000008		1		39.1			65.59999847412109	24.3902433351134			64	汉	4.18	10.26	2.31	4.63	.91	2.67	4.6	69.09999999999999	24.9	3.1	1.1	132
510115000009		2	5.7	29.2			47.0999984741211	20.1204658354142	62.9		63	汉	3.26	4.65	.86	6.04	2.59	3.06	4.4	62.2	32	2.73	1.4	147
510115000010		1	6.1	29.3			61.9000015258789	23.8802521221708			72	汉	3.62	4.78	.79	4.26	1.56	2.34	6.6	70.2	24.2	4.6	1.6	118
510115000011		2	3.1	20.5			56.4000015258789	26.8252088113574	92.5		72	汉	6.55	5.02	.79	4.67	2.22	2.09	7.5	73.09999999999999	21.3	5.5	1.6	268
510115000012		2	5.8	8			42	22.0541902961563	83.8		90	汉	5.24	4.69	1.39	4.9	1.76	2.51	5.9	58.7	34.6	3.5	2	116
510115000013		1	6.1	30.5			55.5	25.5445358626873	81.59999999999999		89	汉	7.68	4.91	2.25	4.07	1.18	1.87	6	69.8	24.2	4.2	1.4	183
510115000014		2	1.8	20.6			54.5	27.4131079925557	49.5		64	汉	10.55	4.4	2.32	5.61	2	2.56	7.5	51	42.8	3.8	3.2	142
510115000015		2	2.8	21.1			62	25.8064516129032			67	汉	7.76	4.96	1.04	4.56	1.89	2.2	7.2	77.8	17.8	5.6	1.2	163
510115000016		1	4.4	42.7			65.5	24.9580856576741	87.7		67	汉	5.32	4.83	1.2	5.06	1.4	3.11	5.4	52.3	41.2	2.8	2.2	120
510115000017		2	4.3	27.6			66.90000152587891	27.8459943916249	98		65	汉	14.49	5.1	2.09	5.76	1.43	3.38	6.3	67.5	26.6	4.2	1.6	153
510115000018		2	4.6	18.7			66	26.9472996560136	85.40000000000001		60	汉	3.64	4.69	1.19	4.3	1.56	2.2	5.6	64.59999999999999	29.9	3.6	1.6	179
510115000019		2	5.4	7			63.0999984741211	27.3112874282034	92.8		69	汉	7.7	4.6	1.27	4.64	1.71	2.35	5.1	53.6	39.8	2.7	2	123
510115000020		2	2.2	23.4			50.2000007629395	21.7278396653997	74		76	汉	2.65	4.98	.82	4.71	1.99	2.35	3.9	50	43.3	1.9	1.7	167
510115000021		1	5.2	24.1			67.6999969482422	24.0725736385189	96.09999999999999		75	汉	10.6	4.57	2.17	4.6	.99	2.62	4.3	68.7	24.6	2.9	1	186
510115000022		2	5.1	22.7			41.0999984741211	17.7891267633834	62.8		74	汉	2.2	4.44	1.13	5.18	1.82	2.85	4	60	32.9	2.4	1.3	220
510115000023		2	3.2	28.8			63.5	25.1176773070685			64	汉	8.56	4.68	.71	4.99	2.52	2.15	4.7	56.1	37.2	2.6	1.7	145
510115000024		2	4.1	20.3			52.2000007629395	23.8312640444391	86.8		64	汉	6.87	4.24	1.2	3.33	1.25	1.53	7.5	73.3	21.7	5.5	1.6	223
510115000025		1	3.8	31			69.5	27.0132026542123	87.8		64	汉	6.83	4.46	.67	4.38	1.22	2.86	6.2	53.5	39.7	3.3	2.4	100
510115000026		1	4.8	18.9			61	25.0336415207158	82.5		69	汉	2.63	4.4	.52	5.28	1.76	3.28	5	68.5	25.5	3.4	1.2	120
510115000027		2	6	13			42.7999992370605	20.0788136784859	72.40000000000001		71	汉	6.61	4.31	.74	4.58	1.8	2.44	3.5	62.3	30.1	2.2	1	148
510115000028		2									92	汉	5.68	6.25	1.3	5.87	2.06	3.22	6.8	68.59999999999999	24.8	4.6	1.6	288
510115000029		2	5.6	17.6			45.5	21.640903686088			65	汉	2.51	4.56	2.49	6.84	1.83	3.88	4.5	43.5	49.3	1.9	2.2	239
510115000030		2	2.6	24.2			61.5	27.3333333333333	90		62	汉	12.99	6.77	2.81	4	1.28	1.44	4.9	69.40000000000001	24.8	3.4	1.2	77
510115000031		2	6.2	11.3			51.0999984741211	25.3421932523909	82.7		69	汉	12.21	5.14	.96	3.93	1.4	2.09	5.9	69.40000000000001	25.6	4.1	1.5	161
510115000032		1	5.1	27.6			67.40000152587891	26.6603384066607	93.3		65	汉	4.21	5	1.25	3.55	1.31	1.67	4.5	68.09999999999999	26.6	3.1	1.2	78
510115000033		1	5.4	38.2			66.8000030517578	28.91274370315	86.09999999999999		64	汉	2.68	4.29	1.23	3.82	2.1	1.16	8.800000000000001	88	9.1	7.7	.8	108
510115000034		2	5.8	15.7			54.2999992370605	25.8263967833819	94.5		62	汉	7.34	4.86	1.39	5.29	2.2	2.46	6.6	71.2	23.4	4.7	1.5	196
510115000035		1	4.6	31.1			64.3000030517578	26.0862522016138			69	汉	2.41	8.77	6	5.55	1.18	1.64	4.9	63.8	28.9	3.1	1.4	97
510115000036		2	5.2	17.1			54.5	23.744948752301	76.40000000000001		65	汉	8.58	4.7	1.45	7.05	2.04	4.35	5.3	52.8	40.8	2.8	2.1	184
510115000037		2	4.6	16.8			63.2000007629395	27.7180828748474	91.3		76	汉	6.51	4.88	1.19	6.22	1.72	3.96	4	58.4	34.8	2.3	1.4	222
510115000038		2	5	10.4			51.5999984741211	24.5422109270493			71	汉	5.7	4.69	5.76	6.04	1.43	1.99	5.8	62.9	31	3.6	1.8	89
510115000039		2	4.6	21.6			70.59999847412109	31.3777770996094	108		63	汉	17.53	8.119999999999999	1.44	4.46	1.42	2.39	7.5	61	33.1	4.5	2.4	209
510115000040		2	5.9	14.8			59.5999984741211	30.8472638445842	99.2		87	汉	5.66	6.46	1.55	5.6	1.9	3	4.6	66.5	27.8	3	1.2	206
510115000041		2									60	汉	8.93	4.17	1.13	5.42	2.61	2.3	4.6	58	35.3	2.6	1.6	91
510115000042		1									71	汉	6.27	4.85	2.44	4.52	1.38	2.03	6.2	74.8	20.5	4.6	1.2	105
510115000043		2		12.6			52.2000007629395	22.8030349716161	84.5		77	汉	10.17	4.78	2.09	4.86	1.5	2.41	5.8	79	16	4.6	.9	148
510115000044		2	5	23.2			52.2000007629395	25.5269210049095	84.5		76	汉	4.21	4.56	1.67	4.75	1.26	2.73	6.9	68.5	25.8	4.7	1.7	117
510115000045		1	4.9	18.2			60.2000007629395	24.11472550991	73.59999999999999		69	汉	2.92	4.82	.42	3.03	1.35	1.49	3.1	71.5	22	2.21	.68	112
510115000046		2	5.5	5.9			67.1999969482422	30.679326583383			65	汉	7.51	4.49	1.36	4.14	1.39	2.13	4.9	66.40000000000001	27.9	3.2	1.3	156
510115000047		1	3.6	47.8			70.3000030517578	26.297824931219	89		61	汉	7.36	5.07	1.26	4.27	1.47	2.23	4.6	60.1	33.9	2.7	1.5	111
510115000048		2	4.8	18.9			53.2000007629395	23.6444447835286			61	汉	6.14	5.47	3.58	5.96	1.43	2.9	5.6	60.7	33.5	3.4	1.8	161
510115000049		1	3.8	33.4			72.90000152587891	29.2020515646046	99.8		66	汉	.97	5.67	1.17	3.64	1.56	1.55	6.3	77.5	18	4.9	1.1	150
510115000050		2	4.7	8.699999999999999			55.2999992370605	23.9352489772596	83.59999999999999		66	汉	11.01	4.3	.55	4.88	1.99	2.64	3.5	56.8	37.6	2	1.3	148
510115000051		2	4.6	19.8			46.4000015258789	22.0689662429864	75		66	汉	6.12	4.66	1.06	3.37	1.06	1.83	5.3	56.3	36.8	3	1.9	159
510115000052		2									69	汉	23.75	7.07	1.1	3.6	1.75	1.35	3.4	59	35.3	2	1.2	118
510115000053		2	1.9				57.9000015258789	29.9673937818327			64	汉	11.84	6.95	1.36	4.93	2.01	2.3	6.1	62	31.2	3.7	1.9	168
510115000054		2	2.7	25.2			61.2999992370605	28.7577403063711	86		60	汉	12.49	5.07	2.4	4.02	1.45	1.48	5.8	69.59999999999999	25.5	4	1.4	128
510115000055		2	1.8	19.8			49.2000007629395	21.2950141806351	76.8		81	汉	6.3	8.23	1.8	5.42	1.43	3.17	4	54.8	38.2	2.41	1.68	91
510115000056		1	5.5	18.5			59.4000015258789	20.5536337459789	81.90000000000001		84	汉	4.05	4.5	.75	3.95	1.98	1.63	4.7	64.90000000000001	29	3	1.3	113
510115000057		2	4.9	16.3			50.5	22.5044162131618	84.3		66	汉	5.32	5.03	.87	3.51	1.38	1.73	7	55.3	39.1	3.9	2.7	139
510115000058		2	5.8				50.7000007629395	23.7849506300148	75.09999999999999		68	汉	6.27	4.33	1.46	5.16	1.53	2.97	5.3	55.7	37.7	2.9	2	211
510115000059		2	4.4	8.6			53.0999984741211	22.3899470712266			82	汉	5.85	4.19	1.27	3.83	1.42	1.83	5.1	74.2	20.3	3.8	1	142
510115000060		2	4.7	16.1			51.0999984741211	24.8151603025998	82.5		72	汉	4.39	5.84	1.19	4.22	1.67	2.01	6.8	62.5	31.3	4.2	2.1	270
510115000061		1	5.8	31.2			63.9000015258789	27.404557530433	86.5		72	汉	2.91	4.05	1.48	4.32	1.19	2.46	5	61.6	31.9	3.1	1.6	211
510115000062		2	4.4	15.3			66.3000030517578	29.9841409913751	89		64	汉	9.210000000000001	5.23	2.66	5.31	1.12	2.98	5	65.09999999999999	29.3	3.2	1.4	210
510115000063		1	5.3	31.2			60.9000015258789	23.2053046509217			66	汉	3.84	5.06	.63	3.6	1.46	1.85	4.6	63.5	31.6	2.9	1.4	97
510115000064		1	5.4	29.8			51.5	21.7152976893237	70.2		67	汉	1.84	4.94	1.04	4.52	1.55	2.5	5.9	51	41.7	3	2.4	191
510115000065		2	4.2	7.6			53.4000015258789	24.3791095351894	85.5		67	汉	13.2	4.02	1.22	4.53	1.4	2.58	7	70.2	24.6	4.9	1.7	149
510115000066		2	4.3	20.7			63.2000007629395	25.9697570524899	84		62	汉	9.4	4.82	.61	4.07	1.77	2.02	4.3	67.5	26.9	2.9	1.1	121
510115000067		2	11.9	16.7			50	21.6412742382271	71		60	汉	3.7	4.4	1.03	4.23	1.91	1.85	6.5	70.5	23.8	4.6	1.5	96
510115000068		1	5.3	18.2			69.1999969482422	26.6964997292705	96		66	汉	6.3	4.56	3.22	4.39	1.14	1.79	5.3	73.2	22.3	3.9	1.1	187
510115000069		2	5.2	19.8			65.40000152587891	26.7707046327149	97.09999999999999		64	汉	15.36	5.11	1.29	5.32	1.36	3.37	6.2	71.5	23.4	4.4	1.4	154
510115000070		1	3.7	24.8			59.5	23.9554613620552	79.5		68	汉	7.24	5.55	1.24	4.2	1.54	2.1	5.9	70.59999999999999	23.1	4.1	1.3	183
510115000071		2	4.9	16.8			50.5999984741211	26.5700475079401			69	汉	4.39	6.97	2.31	5.57	1.51	3.01	7.9	60	32.9	4.7	2.6	172
510115000072		2	4.4				46.2000007629395	21.3799809167196	76.7		72	汉	10.63	4.22	1.8	3.96	1.13	2.01	5.1	68.09999999999999	26.5	3.4	1.3	103
510115000073		2	5.4	6.6			50.4000015258789	23.0094966790901	76.09999999999999		65	汉	9.470000000000001	4.16	1.35	2.85	1.31	.93	4.9	57.1	35.9	2.8	1.7	154
510115000074		1	4.3	28.3			56.7999992370605	22.1874997019768	77.09999999999999		66	汉	3.59	4.57	.93	3.91	1.56	1.93	7.1	75.7	19	5.4	1.3	184
510115000075		1	4.9	33			67.6999969482422	28.9204993584699	87.2		70	汉	5.05	4.54	1.1	3.23	1.64	1.09	5.4	74.5	20.9	4	1.1	72
510115000076		1	4.5	38.4			72.59999847412109	26.346348698694	85		58	汉	5.52	4.15	.86	4.16	1.58	2.19	6.1	61.4	32.5	3.7	2	124
510115000077		2	5	19.6			47.9000015258789	22.1968800760898	79		70	汉	6.51	4.97	1.36	5.33	1.62	3.09	4.9	77.90000000000001	18.2	3.8	.9	181
510115000078		1	3.6	34.1			74.5	35.4340071343639			61	汉	8.67	5.19	1.07	3.88	1.53	1.86	4.7	53.2	40.7	2.5	1.9	123
510115000079		2	3.9	22.4			63.4000015258789	27.0836009764958	81		53	汉	5.38	4.45	1.12	5.24	1.82	2.91	5.1	49.7	45	2.5	2.3	97
510115000080		1	4.4	29.4			61.4000015258789	25.0371485729963	81.3		76	汉	6.52	4.9	1.06	3.86	1.54	1.84	5.5	47.4	46.5	2.6	2.5	105
510115000081		2	5.2	20.6			55.7000007629395	28.2164616775063	91.5		67	汉	8.539999999999999	4.14	1.96	5.01	1.51	2.61	4.4	59.1	35.3	2.6	1.5	124
510115000082		2	5	14.6			61	27.8487947406866	84		69	汉	8.859999999999999	4.29	1.04	4.26	1.53	2.26	3.9	52.4	41.7	2	1.6	77
510115000083		1	5.3	25.7			63.2999992370605	25.0385662106169	84.7		72	汉	4.29	6.2	.66	5.22	2.37	2.55	5.3	66.09999999999999	27.6	3.5	1.4	80
510115000084		2									52	汉	7.91	4.21	1.64	4.4	1.38	2.27	7.8	60.6	32.8	4.7	2.5	224
510115000085		2	4.5	21.7			56.7000007629395	24.2214536131144	87.8		65	汉	12.06	4.09	1.3	4.21	1.55	2.07	5.3	68.40000000000001	26.3	3.6	1.4	75
510115000086		2	4.3	23.3			57.5999984741211	25.2286227817628	87.40000000000001		51	汉	7.5	6.45	.91	5.44	1.49	3.54	3.9	57.3	37	2.2	1.4	129
510115000087		2	5	29.6			72.90000152587891	27.7777783591979			56	汉	16.13	5.67	1.8	5.4	1.14	3.44	6.8	56.6	36.6	3.8	2.5	245
510115000088		1	3.5	40.3			60.2000007629395	22.3825106941328			62	汉	7.51	7.08	1.04	5.84	1.5	3.87	4.3	60.9	33.5	2.6	1.4	97
510115000089		2	4.1	23.2			63.0999984741211	25.9286647247375			62		7.58	5.39	1.39	4.5	1.78	2.09	3.8	52.8	39.2	1.7	1.3	96
510115000090		1									84
510115000091		2									81	汉
510115000092		2	3.2	25.2			52.4000015258789	21.2584695224467			55		8.949999999999999	6.07	1.13	5.63	2.09	3.03	5.3	48.1	45.5	2.5	2.4	228
510115000093		1	4	27.7			58.2000007629395	22.0673884811796	82.3		62	汉	4.2	5.63	1.66	6.22	1.42	4.05	6.9	55.1	38.5	3.8	2.6	206
510115000094		1	5.3	14.9			53.4000015258789	21.6641654938857			62	汉	2.73	5.3	4.5	6.13	1.81	2.27	4.1	42.5	51.2	1.7	2.1	166
510115000095		2	4.6	26.1			60.0999984741211	27.4379101872357	93.3		65	汉	14.27	7.12	5.58	5.11	1.04	1.53	5.7	62.9	31.6	3.5	1.8	212
510115000096		2	4.9	20			49.0999984741211	23.0343396857389	76.59999999999999		65	汉	8.970000000000001	6.45	2.12	6.12	1.51	3.65	4.4	60.2	33.6	2.6	1.4	145
510115000097		1		17.7			66.5	24.4260789715335			67	汉	10.38	6.22	1.94	5.49	1.87	2.74	14	76.8	18.5	10	2.4	190
510115000098		2	3.9	17.1			59.7000007629395	25.0102117753017	91.3		55	汉	10.45	4.91	1.88	4.65	1.66	2.14	8	46	47.4	3.6	3.8	112
510115000099		2	5	28.1			51.5	23.0114530012297	74.09999999999999		52	汉	6.99	5.35	1.32	4.55	1.56	2.39	5	65.3	28.2	3.3	1.4	166
510115000100		1	3.4	43.2			85	30.1162131519274			62	汉	14.64	6.83	4.8	6.54	1.47	2.89	6.7	65.7	22.5	4.4	1.5	107
510115000101		2	1.9	20.6			63.9000015258789	30.5185437286204	91.7		70	汉	10.93	8.31	1.89	5.5	1.56	3.08	7.5	57.9	35.6	4.3	2.6	214
510115000102		1	7.4	30.3			82.5	29.9390332413993			72	汉	11.85	6.7	1.91	5.01	1.17	2.97	6.8	64.59999999999999	29.4	4.4	2	175
510115000103		2	4.1	15.9			59.7999992370605	28.0540435527588			66	汉	8.779999999999999	5.51	2.35	5.72	1.6	3.05	3.5	61.3	32.3	2.1	1.1	130
510115000104		1	5.4	31.9			71.6999969482422	25.4039104833625	95.59999999999999		72	汉	8.57	8.77	1.47	5.7	1.34	3.69	8.300000000000001	60.8	32.4	5	2.7	213
510115000105		2	4	24			74.8000030517578	34.7569282923512	103.5		64	汉	23.96	5.83	2.31	6.34	1.44	3.85	9.699999999999999	59.2	35.1	5.7	3.4	310
510115000106		2	2.6	18.2			71	28.084332107116			62	汉	19.05	5.77	2.08	6.52	1.72	3.85	4.6	68.2	26.1	3.1	1.2	185
510115000107		1	2.8	37			90.09999847412109	31.4348120048611	101.5		64	汉	21.41	9.48	2.49	5.49	1.17	3.19	7.6	68.3	26.6	5.2	2	117
510115000108		2	4.2	17.7			63.2999992370605	23.5064227632267	84.59999999999999		63	汉	7.15	10.96	3.94	5.29	1.37	2.13	4.1	62	32.9	2.5	1.3	126
510115000109		2	4.2	10.8			40.4000015258789	19.2683380800909	72.8		69	汉	29.2	5.44	2.91	5.18	1.46	2.4	4.3	66.3	27.5	2.9	1.2	119
510115000110		1	5	35.9			68.40000152587891	26.5194815541807	94.5		76	汉	8.85	5.66	1.5	3.57	1.17	1.72	6.2	70.3	24	4.4	1.5	109
510115000111		1	4.6	29.8			72.6999969482422	28.3984363079071			65	汉	7.97	5.06	1.24	4.59	1.11	2.92	7	68.09999999999999	25.9	4.8	1.8	137
510115000112		2	3.3	16.3			61.2000007629395	25.8053637893993			60	汉	10.85	5.1	1.19	5.94	1.52	3.88	4.9	53.7	40	2.6	1.9	146
510115000113		2	4.7	15			59.7999992370605	26.5777774386936	91.2		67	汉	13.87	5.7	1.11	4.96	1.93	2.53	5.6	80.40000000000001	14.9	4.5	.8	117
510115000114		2	4.9	16.1			60.9000015258789	27.4311974802391			68	汉	10.61	5.96	3.55	5.42	1.37	2.44	5.8	61.9	31.7	3.6	1.8	123
510115000115		2	4.7	19.3			58.2000007629395	25.9704449035856	79.09999999999999		56	汉	5.7	6.03	.67	5.11	2.03	2.78	4	67.59999999999999	26.4	2.7	1	210
510115000116		2	4.4	21.7			45.5999984741211	21.1023177722806			70	汉	5.68	5.89	.91	5.08	2.56	2.11	5.3	66.8	27.4	3.5	1.4	151
510115000117		2	3.6	29.1			58.2999992370605	25.6369210528202	98.8		61	汉	12.47	6.07	1.37	5.43	1.48	3.33	7.8	75.5	19.6	5.8	1.5	224
510115000118		2	4.4				46.5999984741211	24.3636045766568	71.09999999999999		63	汉	4.34	4.98	1.61	8.9	2.03	6.14	5	55.8	37.2	2.8	1.8	173
510115000119		2	3.9	13.7			46.5	22.7394982639738			67	汉	9.24	5.99	1.14	5.24	1.14	3.58	5.7	70.7	23.4	4	1.3	166
510115000120		2	4.8	23.9			62.9000015258789	30.1658987835225	93.59999999999999		67	汉	14.49	6.94	1.92	4.74	1.2	2.67	6.4	56.9	35.9	3.6	2.3	172
510115000121		1	5.2	41			81.6999969482422	31.9140613079071			71	汉	19.52	5.98	2.48	3.4	.8	1.47	6.7	63.9	29.6	4.3	1.9	99
510115000122		2	4.9	22			57.4000015258789	25.8200225389353	97.3		70	汉	11.15	6.77	1.36	5.7	2.04	3.04	5.1	54.1	39.7	2.7	2	150
510115000123		1	4.2	44.7			86.8000030517578	29.6150329217337	109.7		66	汉	13.62	5.85	1.24	4.17	1.25	2.36	4.5	53.4	40.2	2.4	1.8	105
510115000124		2	4.4	21.8			49.7000007629395	19.9086687882308	73		48	汉	5.93	5.38	.8	5.08	1.83	2.89	4.5	55.6	37.9	2.5	1.7	195
510115000125		1	3.6	28.6			61.4000015258789	24.4713555719278	89.09999999999999		67	汉	3.28	5.54	1.86	6.46	2.36	3.25	6.3	49.3	43.9	3.1	2.7	186
510115000126		1	3.7	32.2			58.0999984741211	22.0294711387838	82		55	汉	8.119999999999999	5.67	1.44	4.24	1.09	2.5	8.300000000000001	73.59999999999999	20.5	6.1	1.7	155
510115000127		2	5.4	23.3			54.7999992370605	26.0642089118005			68	汉	13.14	5.24	3.13	5.71	1.25	3.04	5.8	64.90000000000001	29.6	3.8	1.7	280
510115000128		2	1.8	19			59.5999984741211	30.0635968542789	98		77	汉	13.87	9.44	1.76	4.5	1.24	2.46	6.4	72	22.8	4.6	1.4	164
510115000129		2	6.2	12.4			44.2000007629395	22.8766630934938			77	汉	14.62	5.38	2.64	4.86	1.09	2.57	4.3	57.1	36.9	2.4	1.5	224
510115000130		2					46.0999984741211	19.6932797104195			77	汉	2.76	12.27	2.2	6.7	1.55		6.1	64.2	29.6	3.9	1.8	120
510115000131		2	5.9	9			52.0999984741211	23.5305375233594	80.2		71	汉	5.14	5.07	1.27	4.63	1.54	2.51	6.7	63.6	30.5	4.2	2	250
510115000132		1	4.2	26.5			68.3000030517578	25.9608569027589	93		79	汉	8.109999999999999	5.9	2.18	5.31	1.04	3.28	5.3	57.1	37	3	1.9	182
510115000133		2					54.0999984741211	24.4996361165952	77.40000000000001		65	汉	6.63	5.91	5.05	3.93	.89	.74	5.5	62.4	31.8	3.4	1.7	143
510115000134		2	3.6	20.7			58.5	26			66	汉	6.01	5.65	.8100000000000001	5.09	1.98	2.74	6.2	63.3	30.1	3.9	1.8	160
510115000135		2	4.6	17.8			43.0999984741211	23.3023348151606			72	汉	4.3	6.45	1.65	5.97	2.06	3.16	6.3	66.90000000000001	27	4.2	1.7	263
510115000136		1	4	35.1			51.0999984741211	20.3148921577839	74.3		71	汉	19.81	9.82	1.28	4.31	1.29	2.44	6.1	82.8	13.2	5	.8	204
510115000137		2	5.5	13.1			63.5999984741211	26.5751960961709	83.40000000000001		50	汉	12.26	5.83	2.55	5.89	1.88	2.85	7.8	68.59999999999999	26.5	5.3	2	274
510115000138		2	2	20.5			57.7000007629395	25.9549700451488	86.09999999999999		52	汉	12.65	5.93	1.72	9.800000000000001	2.3	6.72	5.4	64.40000000000001	31.4	3.5	1.7	146
510115000139		2	4.5	20.5			54.2000007629395	24.4133150592043			69	汉	24.57	5.25	1.84	3.77	1.68	1.25	4.8	49.8	43.6	2.4	2.1	197
510115000140		2									70	汉	22.67	7.2	2.25	2.81	.93	.86	6.1	57.7	36	3.5	2.2	143
510115000141		1	4.4				47.2000007629395	19.2960541053742	75.40000000000001		64	汉	3.15	6.91	1.12	5.2	1.68	3.01	6.5	70.59999999999999	24	4.6	1.5	132
510115000142		2	3.9	18.4			59.9000015258789	28.1009577434223			62	汉	13.78	5.63	2.26	5.46	1.83	2.6	4.6	70.3	24.3	3.2	1.1	218
510115000143		2	2.4	23.1			58.7999992370605	26.8444116312366			70	汉	7.36	5.92	1.78	6.83	2.17	3.85	6.3	52.4	41.9	3.3	2.6	183
510115000144		2	3.7	26.6			58.2000007629395	26.0399775228194	81.90000000000001		64	汉	6.16	5.81	2.98	7.69	1.25	5.09	3.6	58.7	34.9	2.1	1.2	145
510115000145		1	3.9	36.6			74.59999847412109	26.3059896109397	92.5		61	汉	13.21	10.13	1.66	5.78	1.09	3.94	5.6	64.7	28.4	3.6	1.6	126
510115000146		2									60	汉	10.44	7.14	1.18	5.54	1.84	3.16	5.3	61.2	30.9	3.3	1.6	139
510115000147		1	3.6	48.9			76	25.6299227999746	95.09999999999999		65	汉	5	4.77	1.75	4.93	1.79	2.34	9.199999999999999	61.6	32	5.7	2.9	140
510115000148		2	2.4	27.5			69.1999969482422	29.5999586576855	89.8		65	汉	15.45	5.61	1.44	5.51	1.61	3.25	5.4	58.8	33.6	3.1	1.8	92
510115000149		1	5.5	26.8			57.2999992370605	24.0982701550955	78.2		69	汉	8.98	7.14	1.83	4.61	1.31	2.47	7.9	55.3	37.9	4.3	3	168
510115000150		2	4.9	18.2			52.7000007629395	22.8099033773111	83.5		55	汉	8.33	5.98	2.5	6	1.45	3.41	6.6	60	33.2	3.9	2.2	274
510115000151		2	4.4	23.3			54.5	22.8022405607092	79		62	汉	6.33	5.41	1.42	5.17	1.99	2.53	6	55.1	37.9	3.3	2.2	218
510115000152		2	3.9	24.3			66.1999969482422	29.8184752705924			66	汉	4.48	5.77	1.81	5.34	1.76	2.76	6.2	72	22.1	4.4	1.3	100
510115000153		2	4.6	18.7			49	23.3055885850178			62	汉	10.23	5.33	1.05	5.92	2.17	3.27	3.9	62.4	30.5	2.4	1.2	197
510115000154		1	5.1	19.1			77	29.0523939172588	98.5		64	汉	2.64	6.54	.78	4.55	1.48	2.72	4.7	58.7	34.2	2.7	1.6	166
510115000155		1	4.7	36.4			57.7999992370605	23.3301954235119	84.59999999999999		69	汉	9.33	5.82	.92	5.52	1.54	3.56	4.9	46.3	45.9	2.3	2.2	111
510115000156		2									52	汉
510115000157		1	4.8	23.4			55.7000007629395	22.0323566168029			77	汉	4.89	5.71	.65	4.42	1.76	2.36	3.5	60.4	32.5	2.1	1.1	120
510115000158		2	5.4	19.7			51.9000015258789	23.4402105400005	82.3		64	汉	2.94	4.98	.83	5.29	1.92	2.99	4.9	76	19.3	3.7	.9	129
510115000159		2	4.5	10.7			67.09999847412109	29.3119461578071	97.2		63	汉	17.11	6.36	1.07	4.07	1.51	2.07	6.5	76.90000000000001	18.1	5	1.1	107
510115000160		2	5.3	26.1			60.2999992370605	30.3304658905792	88		70	汉	5.53	5.71	1.56	4.32	1.64	1.97	5.9	64.3	30.2	3.8	1.8	127
510115000161		2	6.4	23.2			53.5999984741211	29.6733268196621	81.2		76	汉	4.95	5.93	2.28	5.66	1.5	3.12	5.9	61.7	31.8	3.6	1.8	200
510115000162		2	4	21.4			72.5	33.0989773557341	97.2		65	汉	10.52	5.14	1.93	5.41	1.93	2.6	11.4	67.7	27.1	7.7	3	250
510115000163		2	2.2	26.3			54.2999992370605	26.1863422246627			67	汉	4.55	6.4	1.04	4.47	1.68	2.32	5.3	49.6	44	2.6	2.3	193
510115000164		2	3.9				57.2000007629395	26.113952137938	94.3		64	汉	8.98	6.39	7.01	8.31	1.3	3.82	4.9	57.7	36.8	2.8	1.8	112
510115000165		2	4.1	17			58.5999984741211	27.1183296191962			72	汉	17.2	6.92	1.22	4.43	1.31	2.57	6.5	71.8	22.8	4.6	1.4	137
510115000166		2	4.1	18.1			54.7999992370605	28.775466938175			74	汉	10.62	5.71	1.07	5.4	1.74	3.17	6.7	76.40000000000001	18.3	5.1	1.2	176
510115000167		2	6.1	18.9			64.3000030517578	27.6122582324711	91		77	汉	11.18	6.71	1.21	3.71	1.58	1.58	6.3	75.3	19.3	4.7	1.2	149
510115000168		2	4	23.4			68.09999847412109	31.3438351940745	97.59999999999999		50	汉	6.65	10.63	4.65	6.57	1.31	3.15	6.9	58.9	35.3	4	2.4	181
510115000169		2	5.8	21.3			55.2999992370605	26.854762950654	98		66	汉	12.32	5.85	1.29	4.95	1.79	2.57	5	66.5	27.5	3.3	1.3	81
510115000170		1	6.9	31.3			69.59999847412109	27.1196578847762	94.40000000000001		66	汉	24.98	6.15	1.97	4.75	1.29	2.56	6.7	55.9	37.5	3.7	2.5	184
510115000171		2		19.5			45.2000007629395	21.6173202380868	72.5		61	汉	5.72	5.2	.96	6.06	2.02	3.6	6.2	59.1	35	3.7	2.2	271
510115000172		2	4.6	6.5							72	汉	16.46	5.85	.45	2.96	1.68	1.08	5.1	60.5	32	3.1	1.6	174
510115000173		1	5.4	19.5			67.90000152587891	25.556099787677			76	汉	13.56	13.23	1.15	3.5	1.32	1.66	9.199999999999999	68.7	25.4	6.3	2.3	202
510115000174		2	5.3	18.3			53.4000015258789	26.1137471396542	91		66	汉	9.25	6.11	.62	5.75	1.48	3.99	4.5	62.6	30.8	2.8	1.3	88
510115000175		1	5	25.3			78.3000030517578	27.0934266615079	99.8		66	汉	4.99	14.56	6.32	5.85	1.16	1.82	8.300000000000001	71.7	23	6	1.9	84
510115000176		2	4.3				55.7999992370605	26.2854302105616	93.40000000000001		67	汉	9.800000000000001	8.07	1.51	6.57	1.66	4.22	7.1	68.59999999999999	25.5	4.8	1.8	230
510115000177		2	4.3	12.8			56.5	23.8235790183842	85.90000000000001		64	汉	11.36	5.66	2.75	6.67	1.46	3.96	4.9	61.1	31.6	3	1.5	169
510115000178		2	4.4	18.4			56.5	21.6622415627486	86		53	汉	6.31	5.54	1.26	5.65	1.25	3.83	5.7	65.2	28.2	3.7	1.6	215
510115000179		1	5.2	29			55.0999984741211	23.8800943910039	90		65	汉	7.97	5.62	1.61	7.23	1.6	4.9	6.9	57.8	35	4	2.4	266
510115000180		2	4.9	13.4			55	23.8054016620499			51	汉	6.47	5.65	2.2	6.33	1.28	4.05	4.6	50.5	41.1	2.3	1.9	133
510115000181		2	3.9	20.5			54.5999984741211	24.5934860925729	90.3		65	汉	16.49	6.14	7.63	5.83	1.08	1.28	4	61.9	29.9	2.4	1.2	87
510115000182		1	6.1				61	24.7474542577792	90		66	汉	6.2	5.59	2.41	6.59	2.67	2.82	8.5	67.3	25.9	5.7	2.2	144
510115000183		2	5.5	24.7			67.3000030517578	29.1291564455323			72	汉	17.88	7.16	3.2	5.35	1.23	2.67	8	67	26.5	5.4	2.1	220
510115000184		2	5.1	18.2			70.1999969482422	30.7881219894926			62	汉	5.91	6.04	1	4.89	1.4	3.04	7	59.5	34.5	4.1	2.4	187
510115000185		1	5	34.4			70.90000152587891	29.1337941838753	93		65	汉	7.11	5.65	.53	4.66	1.39	3.03	4.5	63.6	29.1	2.9	1.3	109
510115000186		2	4.6	23.8			85	32.9965741792102	92.5		57	汉	11.51	5.95	1.72	6.83	1.68	4.37	6.3	68.40000000000001	25	4.3	1.5	227
510115000187		2	5.4	22.5			66.40000152587891	28.6641312980702	95.5		51	汉	9.01	5.14	1.42	5.03	1.61	2.77	4.7	62.9	30.6	2.9	1.4	213
510115000188		2	6.6	12.6			65.59999847412109	29.5482178614121	106.1		78	汉	11.37	5	2.03	4.09	1.39	1.78	6.8	68.2	25.8	4.6	1.7	159
510115000189		2	5.4	13			63.7999992370605	30.7677465456503	103.3		80	汉	8.1	7.08	3.57	5.33	1.29	2.42	6	67.3	26.2	4	1.5	131
510115000190		2	4.6	13.6			53.7000007629395	24.5160704724888	89		66	汉	4.88	7.64	1	4.18	1.21	2.52	7.7	80.7	15.3	6.2	1.1	118
510115000191		1									78	汉	8.24	15.55	3.28	5.76	1.32	2.95	9.4	78.2	7.3	7.3	.6	166
510115000192		2	4.8	18.3			60.5	27.9975935952612	97		65	汉	10.81	6.71	1.48	6.07	1.48	3.92	4.7	69.3	24.9	3.2	1.1	187
510115000193		2	3.8	14.5			56.0999984741211	22.4723595874544			52	汉
510115000194		2	4.5	25.1			51	21.2278876170656			53	汉
510115000195		1	4.9	37.6			62.2000007629395	22.3027002628059			55	汉
510115000196		2	4.7	24.7			57.7000007629395	23.408657861552	73		44	汉	8.83	5.41	1.46	3.84	1.25	1.93	3.5	73.7	20.2	2.6	.7	201
510115000197		2	4.4	20.8			51.9000015258789	22.1709605390572	80.40000000000001		62	汉	8.539999999999999	5.73	1.31	6.43	2.88	2.95	6.8	72.8	21.5	4.9	1.4	180
510115000198		2	6.7	5.7			52.7999992370605	23.7827121467774			81	汉
510115000199		1	6.3	21.9			77.6999969482422	27.5297608234985			56	汉
510115000200		2	5.1	20.9			54.2999992370605	27.7040812433982	86.5		72	汉	10.96	4.7	1.25	6.08	2.07	3.44	12.4	57.9	34.8	7.2	4.3	188
510115000201		1	4.4	38.1			79	29.7339004102526	103		62	汉	5.93	6.36	3.07	6.75	1.5	3.85	7.2	62.8	29.8	4.5	2.1	129
510115000202		2	4.5	26.7			66	24.8409800895781			66	汉	4.71	5.42	1.55	5.28	1.63	2.95	5.6	62.9	30.4	3.5	1.7	147
510115000203		2	5.2	25.7			61.5	27.3333333333333			53	汉	19.18	5.97	4.16	4.34	1.13	1.32	5.6	67.59999999999999	26	3.8	1.4	71
510115000204		1	5.3	36.9			71.1999969482422	26.4723367594595			52	汉	7.96	5.71	3	5.37	1.17	2.84	5.7	71.2	23.3	4.1	1.3	147
510115000205		1	4.9	35.2			59.7999992370605	24.890738496175	82		74	汉	6.18	6.17	1.34	4.49	1.42	2.46	8.199999999999999	61.3	31.9	5	2.6	199
510115000206		2	3.6	25.4			52.7999992370605	22.5554270738009			66	汉	2.54	5.57	1.32	5.37	1.52	3.25	5.9	38.9	53.1	2.3	3.1	210
510115000207		2	6.6				50.4000015258789	24.6466827355269			77	汉	22.87	6.2	5.08	4.13	.8	1.02	4.1	50.4	42.5	2	1.7	106
510115000208		1	4.8	38.3			71.40000152587891	26.873424489397			68	汉	12.25	7.2	2.14	5.93	1.64	3.32	6.8	69.8	24.5	4.7	1.6	163
510115000209		1	4.5	27.6			63.2000007629395	25.3485325979075	89.8		72	汉	13.59	5.42	2.72	4.8	.97	2.59	6	76.40000000000001	18.3	4.6	1.1	143
510115000210		2	4	12.5			56.5	27.2472993827161	91.2		71	汉	14.88	5.38	1.8	4.88	1.53	2.53	5.1	59.7	32.5	3	1.6	123
510115000211		1	4.2				66.6999969482422	26.0546863079071			61	汉	4.45	5.98	3.47	5.17	1.93	1.66	6.9	61	32	4.2	2.2	180
510115000212		2	5.2	20.5			52.2000007629395	26.2562249197422			66	汉	4.95	8.789999999999999	8.140000000000001	6.24	1.14	1.4	6.1	53.8	38.1	3.3	2.3	119
510115000213		2	5.4	16.3			59.9000015258789	29.2923866819301	86		60	汉	9.720000000000001	5.54	2.35	5.16	1.23	2.86	8.199999999999999	72	22.4	5.9	1.8	94
510115000214		2	5.6	20.4			63.7999992370605	24.9218747019768	89		65	汉	7.94	6.3	3.32	6.52	1.44	3.57	6.3	63.5	30	4	1.8	130
510115000215		2	5.1	24.3			66.6999969482422	30.8667670638355	89		62	汉	10.1	6.53	1.32	4.36	1.67	2.09	4.1	64.2	28.9	2.6	1.2	151
510115000216		2	5.2	24.5			63.4000015258789	27.805798660532	94		63	汉	8.98	5.09	1.66	5.06	1.73	2.58	5.4	55.7	36.2	3	1.9	121
510115000217		2	5.5	30.2			59.2999992370605	27.0726804405864			62	汉	4.56	6.84	1.27	6.9	2.32	4	6.5	67.90000000000001	24.7	4.4	1.6	127
510115000218		2	5	18.4			60.7999992370605	27.022221883138	97.40000000000001		68	汉	10.44	5.34	2.62	5.4	1.42	2.79	5.2	59.9	33.3	3.1	1.7	149
510115000219		2	6.7	16.1			58.7999992370605	27.5849123836839	140		67	汉	12.32	10.67	1.77	5.65	1.17	3.68	6.3	56	36.5	3.5	2.3	227
510115000220		1	4.7	33.9			68.59999847412109	25.819563579405	88.5		64	汉	12.39	7.6	2.55	6.02	1.44	3.42	6	66	28	3.9	1.6	214
510115000221		2	5.1	20.5			65.40000152587891	26.8737678853875	91.5		53	汉	9.289999999999999	5.28	2.02	5.25	1.48	2.85	4.2	62.4	30.3	2.6	1.3	90
510115000222		1									56	汉
510115000223		1									74	汉
510115000224		2	7.2	19.7			71.1999969482422	33.4021378064563			79	汉	11.25	5.78	1.93	6.38	1.65	3.85	5.1	71.7	21.7	3.7	1.1	86
510115000225		2	7.6	17.9			79.40000152587891	37.2490155403823			69	汉	18.71	5.81	3.21	7.23	1.64	4.13	8.699999999999999	71.40000000000001	23	6.2	2	220
510115000226		1	5.3	28.5			58.2999992370605	24.1727264626098	82.3		73	汉	6.24	4.86	1.23	5.15	1.28	3.31	5.9	64.59999999999999	29	3.8	1.7	160
510115000227		1	4.1	38			58.7999992370605	25.1185438237689	86		66	汉	6.65	6.01	.71	4.34	2.19	1.83	8.800000000000001	65.2	28.1	5.7	2.4	90
510115000228		2	7.4	22.7			54.7000007629395	24.3111114501953	93		68	汉	9.43	4.77	1.85	5.06	1.42	2.8	8.300000000000001	67.40000000000001	26.8	5.6	2.2	250
510115000229		1	5.2	34.2			62.2999992370605	26.2691850383963	92		73	汉	9.359999999999999	5.86	4.23	5.89	1.13	2.84	9	57.6	34.5	5.1	3.1	134
510115000230		1		32			73	27.4756294930182	92		79	汉	3.44	6.67	2.3	4.5	.92	2.53	4.7	56.6	36.6	2.6	1.7	256
510115000231		2	5.2	25			77.40000152587891	30.6158781400573	102		57	汉	12.16	4.2	1.63	5.52	1.67	3.11	7.3	60.9	32	4.4	2.3	166
510115000232		1	5.4	24.5			58.9000015258789	20.1429504893399			65	汉	4.05	5.79	1	5.5	1.61	3.44	6.3	60.9	33	3.9	2.1	128
510115000233		2	5.2	21.7			66	30.5428293766486	110.5		65	汉	15.88	6.38	2	5.27	1.26	3.1	6.9	65.7	27.8	4.5	1.9	258
510115000234		2	5.4	17.5			56.2000007629395	26.7300835971175	88		65	汉	8	8.220000000000001	1.41	5.2	2.22	2.34	5.5	66.5	27.2	3.6	1.5	178
510115000235		2	4.8	11.4			46.5999984741211	20.1696669295884	73		66	汉	2.71	4.78	.46	8.02	2.57	5.24	4.3	66	26.7	2.8	1.1	255
510115000236		2	5.5	15.9			56.7000007629395	24.5412053163692	91		71	汉	9.52	5.74	2.83	7.08	1.54	4.25	8.300000000000001	60.4	33	5	2.7	180
510115000237		1	4.9	34.4			64.59999847412109	26.2079591359167			73	汉	14.98	7.46	3.31	7.15	1.54	4.11	5.6	57.1	35	3.2	1.9	171
510115000238		1	10.7	28.2			57.0999984741211	25.7195614945818			71	汉	2.6	5.24	.9	7.15	2.42	4.32	5.3	61.3	33.2	3.2	1.7	142
510115000239		2	4.4	17			69.09999847412109	31.9774161109358	104		60	汉	18.45	6.23	1.88	5.67	1.54	3.28	6	72.7	21.9	4.4	1.3	96
510115000240		2	5.6	22.1			48.5999984741211	21.8909051277515	76		52	汉	6.26	5.76	.7	5.36	2.08	2.96	4.6	71.3	21.6	3.2	.9	121
510115000241		1									69	汉
510115000242		1	4.5	29.5			63.7000007629395	25.1967884035202	86		62	汉	8.57	5.69	1.22	4.77	1.79	2.43	6	65.40000000000001	27.3	3.9	1.6	148
510115000243		1	5.3				52.2000007629395	20.1882382099683	73		70	汉	13.87	14.88	1.63	4.34	1.21	2.39	9.1	86.40000000000001	10.5	7.9	.9	101
510115000244		2	6.2	17.8			59.5	26.0953466953204			66	汉	6.02	5.16	2.25	5.35	1.67	2.66	5.3	55.3	36.7	2.9	1.9	147
510115000245		2	4	21.5			52.7999992370605	20.5222601371651	75.3		65	汉	8.4	7.63	1.68	5.01	1.58	2.67	7.6	53.1	39.4	4	3	257
510115000246		1	5.3	38.4			81.59999847412109	29.0150969086907	104.2		73	汉	25.19	10.94	2.83	4.8	.97	2.54	5.1	68	26	3.5	1.3	185
510115000247		1	4.5	34.5			71.90000152587891	28.4403312866892			63	汉	10.32	5.45	6.17	6.51	.8100000000000001	2.9	5.7	60.2	33.7	3.4	1.9	90
510115000248		1	5.2	32.6			61.5	24.6043205186831	84.2		70	汉	4.33	5.68	.83	5.17	1.49	3.3	5.2	62.6	28.6	3.2	1.5	197
510115000249		2	2.9	20.3			49.2000007629395	23.4007137992578			50	汉	11.91	8.09	1.7	6.1	1.72	3.61	9.1	76.7	18.3	7	1.6	255
510115000250		2	4.3	18.7			57.4000015258789	23.5260949166746	88.8		55	汉	8.58	4.88	1.51	4.84	1.4	2.75	4.9	59.1	33.9	2.9	1.6	225
510115000251		2	4.2	21.1			64.59999847412109	30.3058728063995			61	汉	16.88	5.86	3.12	5.13	1.11	2.6	3.9	50.8	41.7	1.9	1.6	144
510115000252		1					52	19.1000918273646	92		62	汉	2.55	5.32	1.18	7.24	1.88	4.82	5.7	51.8	40.9	2.9	2.3	138
510115000253		2	6.3	26.8			57.0999984741211	24.5525389837661	90		53	汉	7.46	6.63	2.01	6.69	1.66	4.12	6.6	54.2	38.8	3.6	2.5	296
510115000254		1									71	汉
510115000255		2					66	27.471383975026	90		65	汉	9.52	5.98	1.82	4.55	.97	2.75	7.1	61.9	31.6	4.4	2.2	153
510115000256		1					55.4000015258789	20.2261759297118	72		64	汉	7.41	5.71	.86	4.46	1.69	2.38	4.3	81.8	14.2	3.5	.6	101
510115000257		2	4.9	16.6			63.2999992370605	28.8988309153856			70		10.76	6.05	2.85	3.92	1.02	1.6	4.9	68.2	25.3	3.3	1.2	139
510115000258		2	5	15.7			66.5	27.6795005202914			60	汉	15.31	6.35	4.32	7.11	1.37	3.78	5.9	57.4	35.4	3.3	2	116
510115000259		2	6.6	19.6			65.90000152587891	27.9320617361615	93.40000000000001		79	汉	10.23	5.91	2.24	4.9	1.71	2.17	5.9	58.4	33.8	3.4	1.9	139
510115000260		2	5.7	22.9			50.0999984741211	19.3279574376456			52	汉	5.9	5.54	1.98	6.4	2.4	3.1	4.1	61.2	31.6	2.5	1.3	112
510115000261		2	5.2	30.5			49.2000007629395	20.745488599654			48	汉	3.89	5.25	.7	4.79	1.6	2.87	5.4	67	26.1	3.6	1.4	194
510115000262		1	2.9	39.6			76.59999847412109	27.7979381891861	99.3		54	汉	4.21	5.64	1.09	4.02	1.07	2.45	5.7	64.2	29.6	3.7	1.7	103
510115000263		2	5.3	26.3			68.40000152587891	29.1813735492523	89.09999999999999		61	汉	6.72	5.35	1.17	4.89	1.47	2.89	3.5	56.2	37	1.9	1.3	105
510115000264		1	5.3	26.6			80.6999969482422	30.7498845253171	96.5		72	汉	8.67	7.89	4.11	5.37	.8100000000000001	2.69	5.7	64.40000000000001	29.7	3.7	1.7	156
510115000265		2	4.7				59.4000015258789	26.2597618787307	90		69	汉	15.95	5.62	1.62	4.54	1.27	2.53	5.8	70.40000000000001	24	4.1	1.4	125
510115000266		2	4.6				52.7999992370605	24.567783463397	93.3		69	汉	8.710000000000001	5.16	3.83	5.17	1.24	2.19	4.4	71.90000000000001	22.2	3.1	.9	92
510115000267		1	3.7	39.3			72	28.125	99.7		71	汉	13.67	5.53	1.62	2.99	1.09	1.16	5.5	40.4	52.4	2.2	2.9	120
510115000268		1	4.1	34.7			72.40000152587891	25.4696768467552	88.5		64	汉	6.46	5.63	2.09	5.78	1.36	3.47	4.9	61.3	32.1	3	1.5	177
510115000269		2	5.4				54.5999984741211	25.8263966944676	82.09999999999999		64	汉	6.3	6.97	1.06	3.41	1.49	1.44	7.9	73	21.7	5.7	1.7	167
510115000270		1	6.5				45.9000015258789	20.4000006781684			81	汉	3.66	5.73	1.18	4.63	1.81	2.28	9.699999999999999	70	23.2	6.8	2.2	197
510115000271		2	4.7	15.3			42.4000015258789	22.008322429116	84.40000000000001		78	汉	6	5.77	3.89	5.61	1.25	2.59	3.3	65.09999999999999	28.2	2.14	.93	133
510115000272		1	4.7	41.4			78.90000152587891	30.5904545089627	99.2		76	汉	22.24	6.12	3.35	4.73	1.09	2.12	6.6	51.1	42.5	3.4	2.8	92
510115000273		2	11.7	6.1			38.7999992370605	21.2894371671114			91		4.19	5.75	1.67	4.8	1.64	2.4	5	80.7	15.3	4	.7	309
510115000274		1	4.8	32.8			55.4000015258789	22.9112608537459	80.40000000000001		66	汉	5.65	5.3	1.59	6.13	1.46	3.95	7.2	68.2	24.9	4.9	1.7	179
510115000275		2	5.5	22			59.2000007629395	26.3111114501953			71	汉	6.95	5.68	2.81	7.31	1.58	4.45	7.3	63.7	29.7	4.6	2.1	295
510115000276		2	4.8	28.2			74.5	31.8253663121022			55	汉	23.26	9.09	3.84	5.43	1.28	2.4	5.9	70.09999999999999	24.4	4.1	1.4	103
510115000277		2	4.5	25.4			53.4000015258789	23.4200261066966			52	汉	10.96	6.02	4.12	6.45	1.36	3.22	6.8	58.4	35	4	2.4	234
510115000278		1	3.4	39.2			74	24.2185904518534	88.3		60	汉	5.11	5.94	.78	5.46	1.75	3.36	5.1	58.1	34.3	3	1.7	149
510115000279		2	4.5	21.5			48.9000015258789	21.1651668654254	81.3		56	汉	5.03	5.59	1.2	5.23	1.66	3.02	4.3	69.2	24.9	3	1	108
510115000280		2	6	7.5			53.9000015258789	24.0838320753198	94.3		65	汉	5.09	5.78	.84	4.02	1.64	2	8	69.3	24.9	5.5	2	144
510115000281		1									73	汉
510115000282		1	5.2	32.5			68.3000030517578	27.7090360873698			71	汉	9.300000000000001	7.48	2.85	4.39	.93	2.16	5.9	64.40000000000001	28.3	3.8	1.6	143
510115000283		2	4.5	15.5			44.2000007629395	20.1789630948409			70	汉	5.13	5.39	.82	3.53	1.59	1.57	4.4	71.5	22.6	3.1	1	128
510115000284		1	4.5	41.5			75.90000152587891	25.9567051488933			55	汉	6.89	5.12	2.95	5.51	1.23	2.94	5.9	66.09999999999999	28	3.9	1.6	121
510115000285		2	4.4	16.3			58	24.5197096189975	88.5		52	汉	5.08	5.45	1.39	4.69	1.4	2.66	4.5	57.4	36	2.5	1.6	222
510115000286		1	4.1	42.5			69.59999847412109	26.1959420656107			55	汉	6.73	5.47	2.11	6.17	1.28	3.93	4.9	60.3	33.1	2.9	1.6	186
510115000287		2	4.3	23.4			57.2000007629395	25.3545653123574	90		58	汉	9.789999999999999	6.43	3.35	5.04	1.17	2.35	6.6	77	18.6	5.1	1.2	193
510115000288		2					52	23.1111111111111	83.7		63	汉	10.84	5.36	1.41	5.02	1.49	2.89	6.9	61.5	32.3	4.2	2.2	138
510115000289		1	4.3	25.4			53.7000007629395	22.0660752641927			75	汉	2.69	6.45	1.52	5.22	1.56	2.97	7.5	70.59999999999999	23.1	5.3	1.7	266
510115000290		1					70	24.2214532871972	101		62	汉	6.53	5.54	1.19	3.5	1.5	1.46	5.6	60.5	32.7	3.4	1.8	194
510115000291		2	5.1	17.2			44.5	19.0097825622624			78	汉	5.6	5.97	1.64	5.42	1.78	2.89	5.1	66.5	27.5	3.4	1.4	150
510115000292		1	5.3	30.2			64.6999969482422	24.9604555951708			77	汉	13.11	6.31	2.75	5.17	1.26	2.66	7.8	63.5	30.4	4.9	2.3	167
510115000293		2	3.6	16.2			66.5	26.3706387325597	87		51	汉	10.45	5.91	1.28	4.76	1.45	2.73	5.3	55.2	38.4	2.9	2	208
510115000294		1	4.9	40.6			80.6999969482422	28.2553121208089			52	汉	28.3	6.57	8.57	6.46	1.03	1.53	5.2	65.09999999999999	27.9	3.4	1.4	126
510115000295		1	8	33.7			80.90000152587891	30.940582809611	98.5		67	汉	50.14	5.94	1.81	3.77	1.14	1.81	6.6	69.7	23.4	4.6	1.5	124
510115000296		2	5.5				48	19.1548787675751	75		64	汉	13.61	5.61	3.4	4.79	1.08	2.16	4.3	71.59999999999999	22.9	3	.9	159
510115000297		2	5.1	23			50.5	23.6911240382811	86.59999999999999		63	汉	6.69	6.2	2.72	5.97	1.27	3.46	6.4	52.6	39.1	3.3	2.5	203
510115000298		2	4.5	15.6			46.4000015258789	22.3454977560011	77.8		64	汉	5.99	5.82	1.19	5.05	1.53	2.98	5.7	68.90000000000001	25.5	3.9	1.4	119
510115000299		1	3.4	35.9			54.5	24.7473499901919	88.7		62	汉	4.03	5.22	1.35	6.77	2.3	3.86	7.9	61.9	31.2	4.9	2.4	206
510115000300		2									80	汉	3.95	5.18	.9	4.46	1.85	2.2	7.2	74.90000000000001	19.7	5.4	1.4	237
510184000002	8.199999999999999	1	4.3	36.9	34.8	29.3	81.3000030517578	29.1862224707188	99	145.2	66	汉	5.56	9.91	8.960000000000001	6.44	.9399999999999999	1.45	12	69.5	24.2	8.300000000000001	2.9	152
510184000003	7.7	1	3.4	43.6	38	25.6	74.90000152587891	29.2578130960464	99.5	143.7	66	汉	9.42	5.3	3.25	4.84	.9399999999999999	2.42	5.4	57.4	33.4	3.1	1.8	104
510184000004	6.5	2	7.6	27.3	33.8	20.4	57.2000007629395	25.7300569628095	98.8	90	66	汉	18.1	6.6	3.64	3.22	.82	.75	5.8	57.2	34.2	3.3	1.9	100
510184000005	6	2	4.9	25.9	34.5	19.8	56.5	23.8235790183842	89.3	103.6	71	汉	5.81	5.16	.95	3.88	1.24	2.21	4.8	57.7	35.5	2.7	1.7	75
510184000006	5.3	2	4.9	13.2	34.1	15.6	45.7000007629395	22.2237787440207	81.3	82.59999999999999	77	汉	16.56	6.19	1.52	5.2	1.47	3.04	6.5	69.09999999999999	25.6	4.4	1.6	249
510184000007	7.3	2	6	22.6	34.5	22.7	63.5	28.1096710991413	93.09999999999999	106.7	55	汉	7.39	5.2	1.8	4.96	1.14	3	5.6	54.1	38	3	2.1	180
510184000008	5.8	2	6	20.3	35	18.8	55.9000015258789	23.6935092188004	89	100.7	68	汉	4.45	4.74	1.28	5.21	1.57	3.06	5.5	56.4	36.9	3.1	2	118
510184000009	5.4	2	3.9	19	32	17.3	48.9000015258789	21.4464284574707	68.09999999999999	80.5	76	汉	6.06	5.01	1.46	5.4	1.2	3.54	6.1	47.5	46	2.9	2.8	222
510184000010	7.6	1	5.4	25.6	32.7	26.4	70.90000152587891	27.9392467302921	96	105.9	56	汉	11.74	5.26	1.26	4.54	1.06	2.91	5.6	60.4	31.4	3.4	1.7	129
510184000011	6.9	2	4.5	33	33.9	23.1	64.40000152587891	24.2090616041205	83.59999999999999	101.3	52	汉	13.72	5.19	6.67	4.55	.84	.66	6.6	59.8	32.4	4	2.1	201
510184000012	5.4	2	5.9	8.300000000000001	38.8	18	56.2999992370605	23.7084472554674	92.7	134.5	74	汉	9.119999999999999	5.22	1.31	5.28	1.2	3.48	6.7	64.3	28.4	4.3	1.9	153
510184000013	4.6	2	14.2	12.3	39.7	13.9	45.7000007629395	22.9216994573724	89.59999999999999	121.5	78	汉	4.65	13.33	7.78	7.91	1.3	3.31	5	61.3	29.4	3.1	1.4	191
510184000014	5.2	2	3.7	16.8	33.5	15.3	44.2999992370605	21.2750728837236	78	76.09999999999999	58	汉	3.93	4.84	1.87	3.56	1.02	1.69	5.4	46.4	47.1	2.5	2.5	85
510184000015	8.4	1	4	26.8	34.1	26.4	73.5	28.8189070850989	101.8	109.9	65	汉	10.97	5.82	1.44	2.93	.9	1.38	4.1	65.5	26.4	2.6	1	54
510184000016	7.1	1	4.2	30.5	27	25.2	61.9000015258789	24.0292704946105	87.40000000000001	68.7	54	汉	39.07	4.81	2.09	5	1.18	2.87	6.3	57.5	34.2	3.6	2.1	104
510184000017	6.3	1	6.9	35.7	11.4	22.8	47	17.8647177146541	75.5	22.7	61	汉	.77	3.91	.8100000000000001	4.73	1.7	2.66	5.1	55.9	35.1	2.8	1.8	191
510184000018	6.7	2	4.1	17.4	41.5	18	57	28.8750142475399	91	123.6	69	汉	10.21	6.14	2.86	3.76	.88	1.58	6.5	69.5	24.1	4.5	1.5	93
510184000019	5.6	2	3.4	16.5	47.1	15.3	54.7999992370605	29.0696282519979	99	146.7	61	汉	11.94	13.94	1.78	4.92	1.5	2.61	4.5	43.6	46.9	1.9	2.1	123
510184000020	6.6	1	5	38.5	17.6	24.4	54.5	19.2868398990573	81.3	48	56	汉	2.66	6.02	1.26	5.9	2.87	2.46	9.4	76.5	18.1	7.2	1.7	105
510184000021	6.9	1	4.8	28.4	17.1	26.2	57.5999984741211	19.8839819587798	77.59999999999999	46.5	57	汉	55.92	5.97	.97	3.92	1.09	2.39	5	53.6	36.6	2.7	1.8	78
510184000022	6.6	2	6.5	30.7	26.1	21.5	53.7000007629395	22.2654450509719	82.09999999999999	61.1	52	汉	4.63	4.49	1.02	5.65	1.7	3.49	4.3	50.1	41.2	2.1	1.7	134
510184000023	5.7	2	5.1	9.800000000000001	20.9	18.7	44.4000015258789	19.5764095128468	68.8	44	52	汉	3.05	4.48	.41	3.57	1.06	2.32	4.3	52.3	39.6	2.2	1.7	242
510184000024	5.9	2	5.1	17.2	33.6	17	48	23.8719983448748	80.3	77.90000000000001	66	汉	2.83	4.33	1.08	4.11	1.29	2.33	4.9	58.6	33.7	2.9	1.6	112
510184000025	5.3	2	5.1	21.3	34	15.6	49.7000007629395	23.9347245474143	79.3	79.5	74	汉	10.79	6.61	2.95	5.35	1.2	2.81	6.3	67.09999999999999	25	4.2	1.5	210
510184000026	5.8	1	8.199999999999999	18.6	28.5	18.3	48.2999992370605	22.9094092868299	82.40000000000001	65.3	79	汉	3.38	5.05	1.27	6.31	1.79	3.94	4.5	56	36.1	2.5	1.6	229
510184000027	6.4	2	4.4	23.2	34.4	20.2	57.5	23.9025507555077	83.5	96.40000000000001	61	汉	4.76	4.72	1.01	4.21	1.08	2.67	5.5	63.7	29.7	3.5	1.6	105
510184000028	5.6	2	5.4	16.5	32.5	16.6	47.5999984741211	22.7336870144894	79	72.09999999999999	67	汉	1.42	4.23	1.48	4.38	1.28	2.43	3.1	56	35.8	1.7	1.1	120
510184000029	6	2	6.9	12.5	26.9	19.7	51.0999984741211	22.2342500026634	83.3	69.7	66	汉	7.02	4.94	2.73	3.19	.83	1.12	5	59.6	33.9	3	1.7	71
510184000030	6.2	2	4.3	12	26.7	19	48.5999984741211	21.715661762079	77.40000000000001	60	67	汉	5.27	4.54	1.94	4.82	1.33	2.61	5.6	70.7	21.8	3.9	1.2	161
510184000031	7	1	6.4	27	36.6	24.6	71.09999847412109	26.7605097949193	94.5	133.7	72	汉	134.5	9.529999999999999	1.9	3.81	1.18	1.77	6.5	66.7	26	4.3	1.6	102
510184000032	6.9	2	4.1	16	41	20.4	64.09999847412109	29.583012646448	97.90000000000001	134.1	59	汉	5.92	5.47	.98	3.73	1.14	2.14	5.3	48	45.1	2.5	2.3	167
510184000033	5.9	2	8.6	16.5	23.3	20.2	49.7999992370605	19.9234982611189		57.9	60	汉
510184000034	8.199999999999999	1	3.7	45	32.9	28.3	76.3000030517578	28.1279030821463	98.7	117.7	70	汉	6.34	5.1	2	5.58	1.13	3.54	6.1	68	23.7	4.1	1.4	144
510184000035	6.2	2	4.6	18.3	51.2	16.7	64.5	32.6278962948874	99.5	188.1	70	汉	10.65	5.63	2.09	4.65	1.14	2.56	6	57.3	33.5	3.4	2	174
510184000036		2	4.2	28.3			42	18.7917361103343	69.8		69	汉	3.66	5.38	.55	4.5	1.85	2.4	4.7	61	32	2.9	1.5	88
510184000037	6.9	2	6.3	24.2	34.9	19.4	55.5999984741211	27.2658075358188	92	95.90000000000001	53	汉	8.42	5.28	1.01	4.39	1.48	2.45	5.5	54.1	37.5	2.9	2	99
510184000038	5.8	2	1.8	22.2	34.9	18.3	52.9000015258789	23.1700385244054	88.3	95.3	64	汉	3.73	5.42	2	5.92	1.54	3.47	6.4	66.5	26.3	4.2	1.6	93
510184000039	5.7	2	4.2	13	42	16.4	54.2000007629395	26.1018524912771	91.5	132	69	汉	9.630000000000001	5.02	1.75	4.28	1.32	2.16	7	56.6	36.2	3.9	2.5	252
510184000040	7.6	1	4.5	19.3	18.3	27.5	61	22.4058769513315	78	51.4	66	汉	3.56	4.71	.41	2.91	1.09	1.63	4.3	49.4	43.8	2.1	1.9	144
510184000041	6.4	2	4.3	17.9	38	20.3	60.9000015258789	26.6387425839662	96.7	121.4	55	汉	5.79	4.3	1.84	5.52	1.43	3.25	6	51.3	40.3	3	2.4	152
510184000042	5.5	2	5.2	12.7	35.6	16.1	48.2999992370605	23.8862476717389	82.90000000000001	92.90000000000001	67	汉	4.84	5.43	1.72	5.94	1.3	3.86	6.2	56.9	37.6	3.5	2.3	196
510184000043	6	1	8.6	16.5	22.7	18.6	45.2999992370605	21.368569257308	75.40000000000001	47.2	78	汉	10.08	5.23	1.86	3.49	.86	1.78	7.7	78.3	16.3	6	1.2	174
510184000044	6.7	1	4.4	21.8	25.2	21.6	53	22.6112977135712	78.2	58.3	65	汉
510184000045	6.2	2	4.9	16.7	33.1	18.7	52.7999992370605	24.8381284267965	80	91.09999999999999	75	汉	3.27	7.73	3.33	3.07	.78	.78	5	70.59999999999999	22.2	3.5	1.1	99
510184000047	7	2	5.1	25.7	37	22.1	63.9000015258789	26.0565764211554	89	118.6	57	羌	9.779999999999999	5.14	1.62	4.09	1.09	2.26	5.7	55.6	37.1	3.1	2.1	120
510184000048	6.4	2	4.4	8.800000000000001	38.7	20.9	63.7999992370605	26.2836555362362	103.5	134.5	75	汉	9.69	4.25	1.2	4.49	1.62	2.32	6	56.5	37.4	3.4	2.2	190
510184000049	5.4	2	2.9	17.1	25.9	18	45.7999992370605	20.4919404646751	82.5	51.8	54	汉	5.16	5.31	.76	5.22	1.61	3.26	5.4	66.3	28.2	3.5	1.5	110
510184000050	7.4	1	4.1	41.5	23.4	25.1	60.5	23.2822688397811	83.3	65	66	汉
510184000051	4.9	2	4.4	19.5	22.8	16	40.5999984741211	19.5794745727822	74	49.4	76	汉	5.07	4.75	1.31	3.9	1.65	1.65	4.5	59.4	32.4	2.7	1.4	176
510184000052	6.5	1	4.6	23	32.2	22.8	61.5	23.4050237456334	90	95.09999999999999	72	汉	10.43	7.88	1.75	5.75	1.2	3.75	16.3	88.5	7.9	14.4	1.2	204
510184000053	6.1	2	3.7	18.9	33	18	52.0999984741211	24.6438693402449	83.90000000000001	81	70	汉	5.37	4.43	1.76	4.62	1.39	2.43	5.6	67.2	26.6	3.8	1.5	246
510184000054	7.3	1	6.8	23	28.1	27.1	68.6999969482422	25.2035995834774	90.40000000000001	94.90000000000001	55	汉	2.7	4.54	1.24	3.36	.91	1.89	7	63.8	28.4	4.5	2	137
510184000055	6.9	2	4	24.7	36.1	22.2	63.7000007629395	27.1407538921372	93.09999999999999	115.7	56	汉
510184000056	5.5	2	5.4	16.9	25.3	16.5	42.7000007629395	21.0575530842359	83.7	50.1	82	汉	9.84	11.55	1.1	5.37	1.11	3.76	7.1	89.3	7.2	6.3	.5	126
510184000057	7.4	1	7.4	19.3	33.5	25.8	72	27.2998616807008	105.1	125.9	79	汉	16.41	5.18	1.06	2.81	.79	1.54	6.7	60.3	31	4	2.1	146
510184000058	8.199999999999999	2			35.3	29	80.1999969482422	30.6728627948648	107.4	130.4	54	汉	12.15	6.71	2.82	4.8	1.07	2.45	6.2	58.5	33.1	3.6	2	176
510184000059	5.9	2	4.6	21	36.9	19.9	59.5	24.5121868825607	86	114.1	50	汉	6.94	4.98	2.02	4.24	1	2.32	4.8	54.6	37.2	2.6	1.8	221
510184000060	6	1	5.7	27.3	17.9	19.4	44.4000015258789	18.3857333033028	66.8	39.4	71	汉	.72	3.91	.74	3.54	1.26	1.94	5.3	69.59999999999999	22.5	3.7	1.2	166
510184000061	6.2	1	5.2	37.8	22.8	21.8	52.5	20.3042622707359	86	56.5	69	汉	3.05	4.63	1.27	4.83	1.55	2.7	5.5	70.3	22.6	3.8	1.2	172
510184000062	6	2	6.6	22.8	31.5	19.1	52.2999992370605	21.7409284569887	83.59999999999999	75.40000000000001	64	汉
510184000063	6	2	5.4	22.5	35.4	18.2	51.9000015258789	21.463798565308	86.5	96.3	62	汉	8.34	4.81	3.21	4.34	.88	2	7.1	69.7	22.5	4.9	1.6	192
510184000064	6.6	2	5.8	20.3	39.8	22.1	67.3000030517578	25.8670170379299	91.40000000000001	137.5	53	汉
510184000065	6.1	1	4.9	28.9	25.3	20.8	51.7999992370605	20.2596914022877	79.7	59.1	77	汉	5.9	4.94	.71	3.51	1.51	1.68	6.3	52.8	38.5	3.3	2.4	87
510184000066	7.1	2	3.6	16.1	24.1	22.5	55.2000007629395	24.2094648317791	85.09999999999999	58.8	64	汉	3.45	4.79	.9399999999999999	3.6	1.33	1.84	7.5	64.59999999999999	28.2	4.8	2.1	91
510184000067	6.1	2	4.1	21.4	31.2	20.1	54.7000007629395	23.5823741642978	84.09999999999999	77.2	62	汉	10.6	4.56	.92	3.15	.79	1.94	7	46	43.5	3.2	3	94
510184000068	6.8	2	5.5	31	31	22.8	64.5	25.739368343929	90.59999999999999	79.5	51	汉	8.039999999999999	4.74	2.66	4.81	1.18	2.42	4.4	66.40000000000001	25.8	2.9	1.1	200
510184000069	8.300000000000001	1	4.3	24.1	26.1	25.8	62.9000015258789	26.7998970295485	81.2	65.59999999999999	66	汉	8.73	5.01	1.15	3.57	1.03	2.02	5.4	69.90000000000001	22.4	3.7	1.2	75
510184000070	7.1	2	4.5	19.2	39.7	21.6	66.09999847412109	28.7609380652639	95.5	134	69	汉	11.71	5.55	3.18	4.66	1.27	1.94	9.5	67.2	26.5	6.4	2.5	108
510184000071	7.1	2	5.6	16.8	38.9	22.1	67	29.6590230494876	104	135	74	汉	14.8	6.18	4.19	6.63	1.31	3.42	8.4	54	39.1	4.5	3.3	146
510184000072	7.5	1	8.699999999999999	15.5	29.3	26.4	69.40000152587891	24.4432905197295	94.59999999999999	101.3	83	汉	38.42	10.69	2.11	3.1	.79	1.35	7.1	61.7	29.1	4.4	2	181
510184000073	5.7	2			37	17.6	52.9000015258789	23.9562074769988	89.3	106.2	69	汉	6.67	5.6	1.64	4.79	1.43	2.61	5.6	45.4	46.9	2.5	2.6	166
510184000074	5.8	2			28.4	17.2	45.2999992370605	21.5457784718481	79.8	53.3	66	汉	12.32	4.41	1.91	4.97	1.2	2.9	6.8	51.3	40.9	3.5	2.8	209
510184000075	6	2	5.2	21.2	34.3	17.2	49.2000007629395	23.9258186631787	81.2	81.90000000000001	63	汉	6.45	6.56	1.44	5.83	1.46	3.72	7	68.7	24.4	4.8	1.7	163
510184000076	7.2	1	6.5	30.7	36.6	23.8	68.8000030517578	27.2827071470212	105.6	131.9	62	汉	11.67	7.78	1.74	3.62	1.04	1.79	4.8	55.1	36.1	2.6	1.7	119
510184000077	6.7	1	4.2	27.4	17.2	23.1	52.2000007629395	20.8046375859843	83.5	48.9	85	汉	4.35	5.99	1.23	3.55	1.09	1.9	3.7	46.2	44.7	1.7	1.6	98
510184000078	6	2	9.699999999999999	17.8	38.9	18.7	58.2000007629395	26.5346200479262	97.40000000000001	126.3	77	汉	5.17	4.68	.8100000000000001	3.61	1.37	1.87	8.6	65.59999999999999	26.7	5.6	2.3	71
510184000079	5.6	2	4.3	9.199999999999999	32.6	17.1	48	22.6733269564601	76.5	76.90000000000001	52	汉	3.97	4.21	.96	4.47	1.26	2.77	6.1	69.40000000000001	24	4.2	1.4	122
510184000080	5.9	2	6.6	13.6	43.5	16	54.0999984741211	29.163727908406	94	142.4	80	汉	19.4	4.65	3.76	4.48	.88	1.89	6.3	61.9	30.7	3.9	1.9	80
510184000081	5.1	2			36.9	16	49	22.100733338415	82	106.6	70	汉	9.19	5.36	.99	2.88	.98	1.45	5.2	64.09999999999999	30.6	3.3	1.6	85
510184000082	6.4	1	4.2	25.5	17.6	21.5	48.7000007629395	19.0234377980232	72.3	41.6	75	汉	3.38	5.18	1.75	5.46	1.55	3.11	6.2	49	41.2	3	2.5	146
510184000083	6.4	2	6.8	15.9	32.6	18.2	50.9000015258789	24.9609655263473	89.8	77	77	汉	8.369999999999999	5.11	1.58	3.09	1.07	1.3	5.9	55.1	36.1	3.2	2.1	93
510184000084	5	2	13.6	13.8	25.7	15.1	39.9000015258789	20.0694137749001	72.5	48.1	77	汉	9.41	5.58	1.01	4.06	1.53	2.07	4.8	63.4	28	3	1.3	143
510184000085	5	2	4.9	12.4	34.6	15.9	46.5999984741211	22.0726600133483	81.3	86.59999999999999	73	汉	4.37	5.52	2.53	3.61	.89	1.57	5.8	41.9	49.4	2.4	2.8	180
510184000086	7.2	1	4.9	23	27	24.1	61.2000007629395	23.9961515046957	83.8	79.2	80	汉	19.69	4.22	1.45	5.06	1.03	3.37	8.9	58.4	33.3	5.2	2.9	123
510184000087	5.1	2	6.1	20.1	38.5	15.5	49.0999984741211	23.5802723277193	84.90000000000001	110.9	62	汉	10.88	5.32	1.76	3.53	1.09	1.64	3.7	38.1	54.1	1.4	2	143
510184000088	7	2			36.9	21	61.7000007629395	28.0545216035453	83.3	115.8	67	汉	8.81	5.07	2	4.59	1.17	2.51	5.2	57	36	3	1.9	202
510184000089	5.9	2	4	21.9	38.9	17.4	53.9000015258789	26.0295817378966	88.7	111.8	52	汉	7.1	4.96	5.34	3.94	.9399999999999999	.57	6.6	48	44.2	3.1	2.9	109
510184000090	6.4	1	5.8	24.9	35.7	19.7	57	25.2995893033336	89.8	101.9	58	汉	4.4	5.25	3.05	4.19	.9	1.9	5.2	45.4	46.6	2.3	2.4	85
510184000091		1									87	汉
510184000092	5.3	2	9.4	13.1	30.6	18	49.7999992370605	20.568856618158	79.09999999999999	77.09999999999999	75	汉	5.06	5.73	2.97	5.29	1.49	2.45	5	53.9	38.6	2.7	1.9	150
510184000093	6.8	2			35.2	23.3	66.6999969482422	26.3834488146205	88.3	123.2	56	汉	9.1	6.57	3.1	4.26	.89	1.96	6.3	57.6	33.3	3.6	2.1	166
510184000094	7.1	1	3.2	32.1	30.1	23.7	61.9000015258789	24.5465049290804	86.09999999999999	79.8	55	汉	11.46	5.77	2.22	4.58	1.09	2.48	5.8	63.7	26.4	3.7	1.5	160
510184000095	6.4	2			39.2	19.2	59.2000007629395	27.2475052713518	83.2	121.5	54	汉	5.63	5.17	1.34	4.3	1.04	2.65	4.4	50.4	40.9	2.2	1.8	185
510184000096	5.9	2	10.1	11.2	38.8	18.1	56.9000015258789	26.047341855504	94.5	129.8	77	汉	11.35	7.12	1.87	4.7	1.31	2.54	8.4	69.8	22.6	5.8	1.9	196
510184000097	6.1	2	7.9	6.9	37.9	19.4	58.2000007629395	25.3235500148545	92	114.3	68	汉	8.83	4.4	1.1	3.48	1	1.98	5.1	53.6	38.6	2.7	1.9	88
510184000098	6.1	2	4.5	27.6	32.9	20.1	56.0999984741211	23.3808348309103	83.40000000000001	88.59999999999999	55	汉	6.57	5.02	1.3	6.47	1.94	3.94	4.9	64.40000000000001	27.7	3.1	1.3	172
510184000099	7	1			24.9	26.8	65.40000152587891	23.2825063389217	87.40000000000001	81.59999999999999	68	汉	5.83	5.9	1.08	4.39	1.36	2.54	5.2	76.5	17.2	4	.9	109
510184000100	7.1	2			43.8	24.9	80.90000152587891	31.0942291671086	109.4	199.4	65	汉	13.55	7.53	2.2	6.37	1.41	3.96	7.5	60.1	32.1	4.5	2.4	263
510184000101	6.4	1	4.9	20.5	32.8	20.6	57.2999992370605	22.2158806860096	85.7	90.2	82	汉	5.08	9.82	1.34	4.64	1.34	2.69	3.6	61.8	30.3	2.2	1.1	138
510184000102	6.3	2	4.4	16	33.3	20.6	57.4000015258789	24.4884627030394	86.3	90.5	59	汉	10.32	5.62	1.73	3.87	1.22	1.86	6.3	46.3	46.9	2.9	2.9	85
510184000103	6.3	2	4.6	16.7	34	18.9	53.7000007629395	24.8846020678499	86.5	91.2	65	汉	6.5	4.67	1.59	4.12	1.66	1.74	6.8	53.9	38.4	3.6	2.6	211
510184000104	6.1	2	4	12.3	24	19.2	46.2999992370605	21.1376913974893	78.3	43.2	51	汉	4.06	5.48	4.7	4.71	.92	1.65	8.1	62	31.8	5	2.6	127
510184000105	6	2	9.800000000000001	11.1	36.5	19.2	56.5	24.7796149291698	91.90000000000001	109.4	74	汉	7.25	5.47	2.06	4.44	1.06	2.44	6.1	50	41	3	2.5	112
510184000106	7.7	1	8.9	28.3	35.5	25.8	73.90000152587891	27.7122684819561	100.5	130.1	76	汉	16.76	5.55	3.96	4.71	.9	2.01	6.8	58.4	32.6	4	2.2	122
510184000107	6.4	2	6.6	22.7	31.4	19.7	54.7000007629395	24.3760709708804	88.5	81.5	69	汉	11.1	4.78	.8	5.22	1.24	3.62	7.4	63	29.3	4.6	2.1	264
510184000108	6.2	2	2.9	19.4	35.6	20.2	58.5	25.2206374656234	91	104.3	64	汉	9.130000000000001	5.12	1.28	4.5	1.37	2.55	5.7	48.5	44.4	2.7	2.5	126
510184000109	7.5	1	4.9	28.7	28.5	24.4	61.9000015258789	26.4428217890038		70.5	66	汉	7.76	4.69	1.53	4.15	.83	2.62	11	54.2	37.9	6.3	4.4	212
510184000110	7.4	1	7	24.5	28.4	26.3	66.1999969482422	24.8247909479666	87	83.3	66	汉	12.96	6	2.83	4.33	1.13	1.91	4.8	61.2	30.6	2.9	1.4	131
510184000111	6.3	2	5	12.3	33.5	20	56.2999992370605	23.6777069705238	86.59999999999999	88.7	65	汉	9.09	4.81	.96	2.84	1.14	1.26	6	61	32	3.6	1.9	115
510184000112	8.5	1	3.4	25.4	27.2	31.7	78.3000030517578	26.5905433611796	94.40000000000001	94.90000000000001	54	汉	9.35	5.11	1.8	4.78	1.35	2.61	4.3	61.6	29.4	2.6	1.2	56
510184000113	6.7	2	5.1	25.5	33.5	20.4	57.0999984741211	23.6143127031859		89.09999999999999	54	汉	6.69	4.6	1.27	4.77	1.53	2.66	3.9	63.9	30.2	2.5	1.1	121
510184000114	7.2	1	6.9	23.1	25.7	23.4	57.2999992370605	23.4250819416166	85.5	62.4	58	汉	5.66	5.14	.8	4.34	1.23	2.75	6.1	62.6	28.4	3.8	1.7	120
510184000115	5.4	2	6.9	13.2	35.6	17.6	51.9000015258789	22.1709605390572	84.3	104.2	69	汉	7.73	4.97	1.13	4.04	1.44	2.09	7	65.09999999999999	27.2	4.5	1.9	75
510184000116	6.7	2	6.2	22.4	38.6	22	65.90000152587891	28.4109409823627		135.6	71	汉	9.140000000000001	9	2.17	5.36	1.24	3.13	5.7	58.1	33.6	3.3	1.9	91
510184000117	6.1	2	3.4	20.7	28	21	54.2000007629395	20.5507294989184	75.7	63.4	52	汉	6.78	4.97	1.6	5.25	1.34	3.18	4.6	60.3	31.2	2.8	1.4	117
510184000118	6.9	2			36.2	21.7	63.0999984741211	26.6410973236552	87.3	113.5	57	汉	8.960000000000001	5.48	1.41	5.33	1.36	3.33	6.9	59.3	33.6	4.1	2.3	219
510184000119	6.7	2	5.2	20.5	37.3	21	62.5	27.2664292233299	93.59999999999999	121.3	58	汉	7.89	4.69	1.47	4.39	1.21	2.51	4.1	59.1	33	2.4	1.3	182
510184000120	6.1	2	4.4	7	41.6	18.3	59.7000007629395	26.746880768473	93.59999999999999	137.4	64	汉	14.26	10.8	1.53	3.82	1.22	1.9	7.6	54.8	36.5	4.1	2.7	181
510184000121	6.6	2	4	13.2	32.9	21.8	60.2000007629395	24.5165019118145	92.90000000000001	95.09999999999999	53	汉	9.69	6.52	3.17	4.56	1.11	2.01	4.7	57.3	35	2.7	1.6	124
510184000122	4.9	2	3.6	19.5	26.5	16.1	42.5999984741211	19.5540566287892	74.2	60.2	62	汉	5.41	5.04	1.41	5.09	1.3	3.15	3.9	49.1	42.1	1.9	1.6	107
510184000123	6.7	2	3.9	18	37.2	19.8	59.5	25.8210216966017	85	116.5	53	汉	8.85	5.03	1.72	4.38	1.42	2.18	4.4	61.8	29.5	2.7	1.3	104
510184000124	6.6	1	9.300000000000001	11.2	30.6	22.8	60.5999984741211	23.2341912504178	91	84.2	70	汉	13.33	5.44	1.63	3.99	.91	2.34	5.8	52.8	40.2	3	2.3	139
510184000125	8.199999999999999	1	9.199999999999999	29.4	36.9	27.3	77.3000030517578	30.9254317265143	104.9	144	68	汉	12.02	4.77	1.72	3.31	.87	1.66	6.1	61.9	29.2	3.8	1.8	164
510184000126	6	2	5.7	11.7	35.6	19.5	56.7000007629395	24.5089460949899	91	106.5	69	汉	11.57	5.99	4.56	3.66	.78	.8100000000000001	4.9	61.9	29.8	3	1.4	121
510184000127	6.9	1	5.8	25.1	33.9	22	62	25.6078138526708	83.8	103.2	68	汉	2.67	4.67	.64	3.44	1.08	2.07	5.6	64.7	27.4	3.6	1.5	151
510184000128	6.7	2	4.7	23.4	40	19.5	60.2000007629395	26.6843501886253	88.8	120.4	67	汉	4.97	6.15	1.02	4.54	1.29	2.79	4.4	46.8	45.1	2	2	134
510184000129	6.6	2	4.5	18.8	34.8	21.7	61.4000015258789	24.9414957527879	96	104.1	57	汉	9.34	4.95	.91	4.01	1.26	2.34	4.2	63.6	29.4	2.6	1.2	120
510184000130	6.2	2	5.2	23.7	34	21.2	59.7999992370605	23.7735924033673	90	106.6	66	汉	8.31	4.69	1.21	4.47	1.07	2.85	5.1	50.6	39.4	2.5	2	151
510184000131	5.7	2	8.6	19.9	35.5	17.5	52.9000015258789	24.715365213138	94.59999999999999	101.5	86	汉	24.03	6.52	6.09	4.07	.78	.52	5.5	47.6	44.1	2.6	2.4	137
510184000132	4.6	2	6.9	13.2	33.4	14.8	43.7000007629395	19.7633020194022	78.7	83.2	76	汉	8.470000000000001	4.91	1.17	4.32	1.47	2.32	6	61.2	31	3.6	1.8	168
510184000133	7.1	1	4.6	26	25.6	23.9	58.7000007629395	24.307264005431	81.8	68	76	汉	3.08	4.49	1.29	3.44	1.11	1.74	5.9	51.3	40.6	3	2.4	130
510184000134	4.9	2	10.2	10.9	26.8	13.9	35.4000015258789	19.7738417365895	71	51	84	汉	1.36	4.47	1.55	5.4	1.57	3.13	4	56	35.6	2.2	1.4	205
510184000135	6.5	2	5.8	16.1	29.1	21.1	56.4000015258789	25.2346177451612	89.3	78.09999999999999	68	汉	3.59	10.63	.97	3.69	1.37	1.88	6	47.5	45.9	2.8	2.7	162
510184000136	8.199999999999999	1	4	33.8	31.8	25.3	66.90000152587891	27.9902739138514	91.5	98.2	62	汉	4.97	4.62	.77	4.18	1.44	2.39	6.2	64	26.7	4	1.6	81
510184000137		2	5.1	21.3			65.90000152587891	26.7694554938026	98.3		55	汉	11.92	5.38	1.54	4.99	1.21	3.08	4.9	54.7	38.7	2.7	1.9	84
510184000138	7.5	2	7.2	27.2	42.5	22.4	71	30.8116393354407	99.7	160.1	56	汉	11.94	4.84	1.72	4.32	1.18	2.36	6	45.6	46	2.7	2.7	112
510184000139	7.9	1	5	36.6	17.9	27.1	60.2000007629395	22.7976334250185		45.1	56	汉	2.41	5.33	.54	3.55	1.47	1.83	4.7	65.2	27.7	3.1	1.3	80
510184000140	6.9	1	5.4	20.3	28.4	23.7	59.7000007629395	24.0971055876785	86.5	74	68	汉	5.92	5.13	1.05	3.91	1.55	1.88	8.4	70.90000000000001	22.7	6	1.9	158
510184000141		1									87	汉
510184000142	6.8	2	2.2	28.5	41.8	22.6	72.40000152587891	27.5192678680926	90.90000000000001	155	52	汉	9.789999999999999	4.47	1.96	4.11	1.02	2.2	9.4	59.1	33.5	5.5	3.1	162
510184000143	5.3	2	5.7	14.9	37	14.9	45.2999992370605	22.7855737825364	87.7	90.90000000000001	76	汉	7.68	4.5	.79	4.27	1.99	1.92	6.7	39.1	52.8	2.6	3.5	105
510184000144	6.3	2	5.8	16.2	38.9	20.5	62	26.3819795760926	96	132.9	62	汉	8.15	4.46	1.24	5.8	1.84	3.4	7.9	59.4	33.6	4.7	2.6	62
510184000145	6.2	2	6.7	25.1	32.1	19.2	52.5	22.2234545068954	82.59999999999999	76.3	65	汉	12.07	4.59	1.54	3.93	1.27	1.96	10	61.2	32.4	6.1	3.2	173
510184000146	7.4	1	4.6	42.5	15.3	25	53.5	21.0033228434495	73.5	33	51	汉	3.06	5.04	1.19	4.25	1.11	2.6	8.199999999999999	68	24.3	5.6	2	114
510184000147		2					46.2999992370605	21.4262572247955	81		56	汉	6.56	5.07	1.55	4.68	1.54	2.44	6.5	59.6	33.3	3.9	2.1	205
510184000148	6	1	4.6	14.5	25.4	19.8	49.2000007629395	20.1652239909353	73.3	54.7	80	汉	6.07	5.43	1.01	4.22	1.45	2.31	3.5	49.8	43.2	1.6	1.4	92
510184000149	7.1	2	4.6	24.3	36.2	22.8	64.59999847412109	26.8886570131617	89.59999999999999	106.9	55	汉	14.42	4.69	1.89	4.64	1.15	2.63	6.9	67.3	25.8	4.7	1.8	187
510184000150	7.2	1	3.6	39.6	29	25.1	64.3000030517578	24.1122992039033	89.2	80	52	汉	5	5.7	4.54	5.41	1.02	2.33	6.5	61.5	31	4	2	164
510184000151	6	2	5.6	20.5	39.9	17.7	56	25.3942341484429	94.5	121.8	72	汉	9.08	5.23	5.96	5.27	1.1	1.46	8.800000000000001	47.6	44.6	4.2	3.9	162
510184000152	6.5	2	4.7	23.7	37.4	19.7	58.2999992370605	26.5802114823144		110	55	汉	5.91	4.85	1.73	4.76	1.3	2.67	4.4	59.1	33.3	2.6	1.4	129
510184000153	6.2	2	6.2	18.2	48.4	19.4	70.6999969482422	29.5037678642786	101.5	198.6	67	汉	6.31	5.39	2.2	4.09	.9399999999999999	2.15	10.5	74.5	19.1	7.8	2	243
510184000154	6.2	2	5.5	22.5	42.5	19.1	62.5	27.5568818131635	91.59999999999999	145.2	53	汉	3.76	4.84	.92	4.9	1.59	2.89	4.3	55.1	38.1	2.4	1.6	103
510184000155	5.3	2	5.7	17	20.9	16.6	40.5999984741211	17.7356929410284	67.7	45.9	81	汉	25.3	9.609999999999999	.95	4.25	1.74	2.08	5.7	58.2	33.8	3.3	1.9	160
510184000156	7.3	1	6.7	27.6	29.4	24.5	63.4000015258789	25.3323984290233	84.09999999999999	80.09999999999999	65	汉	2.64	5.86	.71	3.23	1.25	1.66	5.3	73.7	20.3	3.9	1	82
510184000157	6.9	2	4.3	23.3	40.9	20.5	63.7000007629395	29.5991479734061	90.5	137.3	51	汉	14.54	4.92	2.57	5.45	1.19	3.09	6.1	55.8	35.7	3.4	2.2	90
510184000158	6.8	2	8.199999999999999	20.7	36.9	23.1	67.5	26.3671875	92.90000000000001	132.7	56	汉	6.18	6.93	1.42	3.83	.88	2.3	8	63.6	30	5.1	2.4	120
510184000159	5	2	4.9	11.6	31.2	16.4	46.2000007629395	20.0228749480205	74	73.90000000000001	70	汉	2.81	4.91	1	3.4	1.29	1.66	6.4	60.4	32.3	3.8	2	181
510184000160	6.1	1	8.6	24	25.9	19.7	50.5			63.1	80	汉	10.56	5.11	1.85	4.36	1.07	2.45	5.3	76.3	17.1	4	.9	83
510184000161	8.300000000000001	1	5.2	31.9	28.1	25.7	64.90000152587891	27.1886559738079	86.09999999999999	75.90000000000001	66	汉	5.44	4.66	1.13	3.72	.84	2.37	12.1	56.9	34.9	6.9	4.2	69
510184000163	5.8	2	4	23.5	39.6	16.7	53.0999984741211	24.7749253832047	86.7	118.2	62	汉
510184000164	8.800000000000001	1	7.7	23.4	34.5	29.2	79.90000152587891	31.9252148962007	106	118.9	54	汉	12.84	5.43	2	3.19	.98	1.3	5.3	61.3	29.9	3.2	1.5	130
510184000165	6.4	2	4.9	21.5	31.8	20.8	56.9000015258789	23.5922502676949	84.59999999999999	87.8	66	汉	12.78	7.1	1.87	4.95	1.4	2.7	6.7	59.2	33.6	3.9	2.2	113
510184000166	6.3	2	4.9	18	37.8	21.6	64	24.4166611665594		124.3	53	汉	9.17	5.66	.95	5.1	1.74	2.93	5.6	70.09999999999999	22.9	3.9	1.3	145
510184000167	7	1	17.5	20.6	33.4	21.4	60.5	24.7966673279111	84.5	103.1	77	汉	3.71	10.57	.65	3.33	.98	2.05	6.2	62.5	31.4	3.9	1.9	170
510184000168	6	2	11.4	10.5	31.1	17.4	47.5999984741211	22.8598973869701	79.59999999999999	65.8	75	汉	7.14	5.33	.92	3.72	1.59	1.71	4.8	65.09999999999999	27.4	3.1	1.3	125
510184000169	5.1	2	6.8	6.1	30.7	14.2	40	21.2496493807852	71.2	57.6	74	汉	3.23	8.449999999999999	3.33	4.13	.98	1.64	4.3	57.8	33.2	2.5	1.4	168
510184000170	6.1	2	4.6	22.9	22.8	20.8	50.2000007629395	19.957096521955	73.40000000000001	54.1	53	汉	2.57	4.55	1.42	5.01	1.39	2.97	4.8	52.3	39.6	2.5	1.9	112
510184000171	5.9	2	5.1	14.9	31	17.8	48	22.580117077907	80	66.2	61	汉	5.49	5.02	1.7	5.62	1.44	3.41	5.8	57.3	34.8	3.3	2	141
510184000172	6.2	2	5.6	19.3	24.6	19.6	44.4000015258789	19.0666290741515	68.8	56.9	55	汉	4.49	10.55	1.41	4.68	1.31	2.73	6.1	74.40000000000001	19.4	4.6	1.1	123
510184000173	5.8	2	4.9	20.1	26.7	18.7	46	19.4214026390309	76.8	58.2	53	汉	4.04	4.77	1.45	4.65	1.29	2.7	4.8	61.1	31.6	2.9	1.5	132
510184000174	7.6	2		14.2	41.4	24.3	75.5	32.9378465017826	102.3	159.3	50	汉	5.77	4.78	1.71	4.92	1.44	2.7	6.4	67	26.5	4.3	1.7	148
510184000175	7.9	1	5.4	8.4	31.5	26.8	70.3000030517578	28.6297365012663	94.40000000000001	97.09999999999999	67	汉	5.05	6.85	2.8	3.43	.91	1.25	7.2	61.7	32.5	4.4	2.3	197
510184000176	6.1	2	5.5	19.8	42	18.6	59.7000007629395	26.2874120122197	101.9	135.6	65	汉	12.86	5.58	1.04	3.29	1.17	1.65	6	58.7	33	3.5	1.9	149
510184000177	6.4	1	6.1	44.7	31.9	22.1	59.7000007629395	22.8325436650169	86	101.2	64	汉	7.78	4.8	1.12	4.47	1.47	2.49	6	60.5	30.4	3.6	1.8	132
510184000178	5.8	2	7.7	22.5	36.9	17.5	51.4000015258789	23.9817559151321	93.2	107.2	64	汉	14.81	4.8	3.36	6.11	1.19	3.39	4.6	64.59999999999999	25.7	2.9	1.1	199
510184000179	5.9	2	9.199999999999999	11	34.7	18.3	53.2000007629395	25.3032108266062	90	102.3	65	汉	2.95	8.460000000000001	1.71	4.68	1.5	2.4	5.6	53.6	38.1	3	2.1	78
510184000180	6.6	2	8.5	8.9	33.9	20.7	58.7999992370605	28.0053206476185	95.5	102.3	78	汉	14.33	7.22	3.01	4.92	.9399999999999999	2.61	4.6	60.1	31.1	2.7	1.4	90
510184000181	8.1	1	4.8	34.7	28.2	27.7	70.09999847412109	27.0437091447556	91.3	82.40000000000001	68	汉	8.08	4.67	1.22	4.15	.99	2.61	6	61.1	31.4	3.6	1.8	67
510184000182	6.2	2	5.7	18.8	37.7	19.9	59.5999984741211	25.3607410077325	91.09999999999999	117.7	64	汉	11.8	6.11	1.68	5.8	1.87	3.17	5.7	60.7	31	3.4	1.7	68
510184000183	7.8	1	4.6	21.4	18.8	28.9	63.7000007629395	22.3295586084091	83.2	53.3	54	汉	3.02	4.74	.54	2.81	1	1.56	6	63.6	28.6	3.8	1.7	118
510184000184	4.9	2	10.4	14.2	27	14.4	39.2999992370605	20.5767345910416		50.5	82	汉	2.85	4.57	.44	3.67	1.63	1.84	5.7	71.2	21.4	4.1	1.2	133
510184000185	6.4	2	4.3	20.8	32.8	21.2	58.7000007629395	22.9871196798483	80	94.09999999999999	53	汉	6.33	5.11	.84	4.43	2	2.05	7.1	59.9	32.4	4.2	2.3	203
510184000186		1	10.7	19			46.0999984741211	18.7264313936735	68		83	汉	4.21	4.97	.78	3.29	.98	1.96	5.9	67.59999999999999	25.4	3.9	1.5	137
510184000187	8.1	1	5.1	33	23.1	27.2	63.5999984741211	25.6712874207948		63.6	54	汉	3.03	6.41	.6899999999999999	4.87	1.55	3.01	7.5	57.1	35	4.3	2.6	198
510184000188	6.1	2	4.9	15.8	34.3	19.3	54.9000015258789			94.2	49	汉	6.59	7.11	4.77	4.92	.91	1.84	6	69.3	24.1	4.1	1.4	109
510184000189	5.9	2	3.9	18.3	35.7	17	48.7000007629395	23.9155857245757	80.2	86	49	汉	4.57	4.34	.82	5.02	1.44	3.21	5.6	61.2	31.8	3.4	1.7	100
510184000190	5.7	2	5.9	26.4	33.3	18.3	52.2000007629395	23.7349437763475	84	87.7	54	汉	5.16	8.050000000000001	.93	5.27	1.65	3.2	5.1	58.6	35.2	3	1.8	202
510184000191	6.8	2	5.3	25.7	38.7	20.1	60	26.595697525359	85.7	116.4	56	汉	16.3	6.17	9.32	5.15	.8100000000000001	.1	9.1	58.5	34.6	5.3	3.1	170
510184000192	9.5	1	7	39.3	27.2	30.5	76	30.3285580486606	98	85.90000000000001	61	汉	3.49	5.97	5.2	4.48	.79	1.33	4.7	71.09999999999999	21.1	3.3	1	74
510184000193	6.7	2	3.8	23.9	38.3	22.1	66.40000152587891	27.2846817578398	99.90000000000001	131.5	53	汉	5.91	5.15	1.56	4.15	1.26	2.18	8.6	62.8	29.2	5.4	2.5	91
510184000194		2	5	23			52.5	23.9682249817385			61	汉	12.41	4.63	1.49	5.19	1.49	3.02	7.4	62.8	30.1	4.6	2.2	186
510184000195	6	2	4.3	20.8	31	19.4	52.2999992370605	21.9101179238008		75.40000000000001	55	汉	4.62	4.84	.76	3.72	1.42	1.95	5.1	52.9	38.9	2.7	1.9	201
510184000196	6.4	2	6.1	19.1	38.7	20.6	63	27.5209038738512	97.40000000000001	126.6	75	汉	12.2	4.93	1.68	4.56	1.22	2.58	5.8	58.6	31.9	3.4	1.8	196
510184000197	6	2	4.7	19.4	38.3	16.1	48.5999984741211	25.2993751544101	79.09999999999999	99.3	51	汉	4.39	4.98	.59	5.53	1.66	3.6	4.9	59.1	34.2	2.9	1.6	118
510184000198	6.9	2	6.2	27.8	36	21.9	63.2000007629395	26.8925988602727	95.5	110.5	57	汉	22.31	6.41	2.07	4.54	1.24	2.36	6.5	59.3	32	3.8	2	178
510184000199	4.8	2	7.2	13.5	40.1	14.7	47.2000007629395	23.5737745572748	82.5	115.5	60	汉	5.68	4.97	1.49	5.8	1.43	3.69	5.2	47.8	42.5	2.4	2.2	238
510184000200	7.3	2	6	22.6	42.6	23.7	78.09999847412109	32.4658987397	99	166.1	52	汉	7.56	4.19	1.29	5.15	1.48	3.08	7	68.3	22.9	4.8	1.6	286
510184000201	7	1	4.9	30.3	35.5	23.2	66.09999847412109	26.6465098409155	88.3	118.5	74	汉	12.02	6.12	2.62	3.7	.79	1.72	9	56.9	35	5.1	3.1	213
510184000202	6.6	2	5.6	14.5	29.2	20	54.2000007629395	25.3227367631186	85.59999999999999	71.59999999999999	73	汉	13.06	5.9	.54	2.21	.91	1.05	6.7	70	21.9	4.7	1.4	80
510184000203	6.2	2	10.1	13.3	31.8	19.2	53.5	23.5261628520569	85	82.40000000000001	75	汉	5.77	5.08	1.44	3.93	1.03	2.25	3.8	57.1	35.2	2.1	1.3	65
510184000204		2	3.9	25.4			77	31.8441703456333	104.8		64	汉	7.68	4.91	1.12	4.43	1.73	2.19	5.5	52.7	40.6	2.9	2.2	233
510184000205	7.2	1	6.4	35.7	25.1	24.5	59.2000007629395	24.0478262361535		62.4	55	汉	4.58	4.99	3.29	3.22	.85	.87	6.7	61.3	29.9	4.1	2	123
510184000206	5.7	2	4.8	19.9	37.2	17	51.7999992370605	23.4896662413407	87	104.7	62	汉	4.83	4.72	1.96	6.36	1.54	3.93	5.4	56	36.1	3	1.9	206
510184000207	6.3	2	4.6	23.1	24.2	21.3	51.5	21.1079068989657	79.59999999999999	52.2	51	汉	7.42	5.41	3.36	3.38	.78	1.07	5.8	53.7	35.7	3.1	2.1	109
510184000208	6.4	2	8.1	24.8	38.1	20.1	61.7000007629395	26.0500121227295	95	123.6	65	汉	8.42	4.68	1.28	4.01	1.28	2.15	4.9	51	39.7	2.5	1.9	158
510184000209	7.7	1	3.5	31.5	30.9	25.6	66.8000030517578	26.29056068623	93.8	90.90000000000001	64	汉
510184000210	6.6	2	4.2	18.1	39.5	20.9	65.1999969482422	26.2503530705837	90.5	137.2	55	汉	8.380000000000001	5.26	3.38	6.11	1.35	3.22	4.5	55.5	35.3	1.8	1.1	134
510184000211	5.4	2	6.6	12.5	42.1	17.1	56.2000007629395	26.473856954941	91	139.7	69	汉	10.31	4.26	2.07	4.17	1.34	1.89	5.9	60.8	31.5	3.6	1.8	119
510184000212	5.8	2	3.8	18.2	34.3	17.9	50.7000007629395	21.944252407782		91.7	55	汉	5.95	4.69	.8100000000000001	3.93	1.39	2.17	3.8	54.7	37.4	2.1	1.4	146
510184000213	7.2	1	4.2	30	28.5	25.1	63.4000015258789	23.5722789730365	86	80.90000000000001	53	汉	3.34	4.85	2.05	4.46	1.1	2.43	4.3	53.7	37.8	2.3	1.6	114
510184000214	5	2	5.3	20.4	31.4	15.3	43.5999984741211	19.0966656931985	69.40000000000001	66.59999999999999	59	汉	4.1	5.42	.98	6.81	2.04	4.32	4.5	42.4	49.1	1.9	2.2	197
510184000215	7.5	2	5.6	16.9	34.4	24.3	67.6999969482422	28.034100129463	97	114.2	53	汉	9.44	4.52	7.56	4.76	.89	.43	5.4	48.8	43.2	2.6	2.3	125
510184000216	5.6	2	10.4	19.4	36.6	16.9	50.5	24.2862721485993	84.7	101.9	63	汉
510184000217	6.1	1	11	21.5	33.5	19.3	54	23.714571418408	80.8	92.40000000000001	75	汉	2.29	6.16	.7	4.66	1.52	2.82	4.7	54.4	37.7	2.5	1.7	114
510184000218	5.7	2	5.6	17.5	34.5	18.1	52.2000007629395	20.8309309641965	74.8	95.09999999999999	54	汉	5.6	4.7	1.06	3.13	1.07	1.58	4.7	66.8	26.5	3.1	1.2	189
510184000219		1	6.9	22.1			49.0999984741211	20.1758705104048	75		74	汉	10.72	5.13	.41	3.46	1.8	1.47	17.1	91.90000000000001	4.9	15.7	.8	131
510184000220	7.3	2	5.4	18.4	38.5	23.1	69.1999969482422	28.2538341509017	92	135.3	53	汉	2.99	5.27	.83	3.6	1.05	2.17	5.9	59.5	33.2	3.5	1.9	219
510184000221	5.4	2	7.4	20.5	29.3	16	43.2000007629395	19.9373822046588	74	55.3	55	汉	7.04	10.75	1.85	4.64	1.31	2.49	6.8	69.3	24.1	4.7	1.6	176
510184000222	5.9	2	5.9	13.5	34.6	17.4	50.4000015258789	24.3732126436418	86.5	87.90000000000001	56	汉
510184000223	6.2	2	8.199999999999999	15.7	38.2	19.6	60.0999984741211	26.0128109739098	91	125.5	75	汉	6.14	5.01	2.29	4.79	1.1	2.65	5.4	54.2	37.6	2.9	2	127
510184000224	5.9	2	4	15.8	30.5	19	51.5	22.7068706140467	81.3	68.5	54	汉	3.54	4.69	1.3	5.25	1.39	3.27	4.6	45.2	47.3	2.1	2.1	211
510184000225		1					70.3000030517578	27.8424564775523	98.2		61	汉	7.72	6.39	1.83	3.62	.96	1.83	7.6	62.8	30.5	4.7	2.3	130
510184000226	4.8	2	8.9	17.3	32.7	14.5	41.2000007629395	19.8412606534514	71.8	70.7	68	汉	6.18	5.41	2.58	5.55	1.31	3.07	4.1	60.5	32.6	2.5	1.3	177
510184000227	7.2	2	4.5	13.2	37.8	22.4	66.5	29.6345282806982	95.40000000000001	126.3	56	汉	7.82	5.23	10.82	5.53	.8100000000000001	-.2	7.7	63.9	29.1	4.9	2.2	118
510184000228	7.1	1	3.9	37.5	22.1	25.7	59.5999984741211	21.707071251322	86.8	57.1	55	汉	5.33	5.29	10.82	5.5	.77	-.19	5.2	59.7	31.8	3.1	1.6	168
510184000229	6.9	2	7	22.2	39.1	20.4	61.7999992370605	28.4056302152533	92.5	123.4	52	汉
510184000230	7.1	2	4.3	18.3	39.7	22.7	68.5	28.4019173989317	87	140.3	55	汉	6.41	4.52	3.43	6.05	1.24	3.25	6.2	60.9	30.8	3.7	1.9	153
510184000231	7.4	1	6.3	30.1	29.3	24.7	62.4000015258789	25.6739310144284	87	73.2	67	汉
510184000232	6.2	2	4.9	21.3	31.3	18.7	50.9000015258789	23.4273317907865	81.5	69.40000000000001	67	汉	7.27	5.17	.54	4.78	1.61	2.92	4.4	49.1	43.8	2.2	1.9	174
510184000233	6.2	2	7.1	7.1	41.3	17.6	57.5	27.6526861097913	98	133.5	71	汉
510184000234	7.5	1	5	30.7	27.7	28.5	71.6999969482422	25.6169402468738	98.40000000000001	94	67	汉	5.83	14.55	8.970000000000001	4.82	.68	.06	5.9	64.09999999999999	27.2	3.8	1.6	122
510184000235	4.5	2	5.8	12	27.4	14.7	39.7000007629395	18.3969964067652	76	54.6	80	汉	3.25	4.19	.87	3.97	1.64	1.93	3.9	46.1	45.6	1.8	1.7	71
510184000236	6.3	2	4.4	19.2	36.3	20.2	58.4000015258789	24.4973025810588	90.8	106.5	56	汉	6.31	5.95	5.8	5.32	.89	1.79	10.2	33.7	59.7	3.4	6.1	166
510184000237	6.5	2	11.3	14.1	50.1	17.3	67.5	32.7793223178623	102	175.5	76	汉	23.36	5.23	1.12	4.85	1.21	3.13	6.4	56.3	36.6	3.6	2.3	257
510184000238	7.5	1	4	37.8	13.5	27.1	56.5999984741211	20.4413594711109	73	34	55	汉	2.74	4.46	1.09	4.98	1.09	3.39	5.1	40.5	53.5	2	2.7	137
510184000239	5.3	2	6.9	21	36.2	17.2	51.2999992370605	24.0664286156223	87.2	106.4	79	汉	4.34	9.94	1	4.69	1.4	2.84	7.9	64.3	28.4	5	2.2	218
510184000240	6	2	4.9	22.3	24.5	19.9	49.0999984741211	20.8928251117813	76.8	54.4	55	汉	7.73	4.79	1.77	3.54	1.2	1.54	4.1	61.3	29.6	2.5	1.2	90
510184000241	6.1	2	6.7	17	33.3	19.9	55.7999992370605	23.6203570386593	89.5	93.5	66	汉	6.09	4.9	2.77	4.59	.93	2.4	8.6	60.7	31.1	5.2	2.6	180
510184000242	6.2	1	6.1	14.4	15.3	20.7	45.0999984741211	17.9976042331169	66	33	69	汉	3.5	4.68	.57	3.21	1.02	1.93	6.1	63.5	27.6	3.9	1.7	82
510184000243	7.7	1	5.6	22	25.8	25.4	61.7000007629395	25.5166926574123	87.3	67.3	53	汉	6.91	4.3	1.16	4.5	1.21	2.76	4.6	67.7	25.5	3.1	1.1	126
510184000244	7	2	4.6	17	42.9	22.7	73.3000030517578	30.5492925324936		180.6	55	汉	17.46	4.97	1.64	4.04	.95	2.34	5.4	61	29.7	3.3	1.6	183
510184000245	6.4	2	3.9	21	35.6	21.3	61.0999984741211	25.1068369798328	93.3	110	54	汉	14.03	5.01	3.47	4.39	.83	1.98	5.4	62.9	29.6	3.4	1.6	137
510184000246	7.4	1	4.2	38.6	26.6	27.4	65.6999969482422	23.8136564795593	86.90000000000001	76.59999999999999	55	汉	3.62	5.85	.67	4.02	1.48	2.24	5.5	48.5	42.8	2.7	2.3	127
510184000247	6	2	5.7	21.9	37.3	18.8	56.2999992370605	25.3252127282184	87.5	114.3	60	汉	3.61	4.61	1.71	4.53	1.17	2.58	6.4	57.1	32.6	3.6	2	103
510184000248	8.1	1	10.34	27.8	29.5	29.2	74.09999847412109	26.6973530615563	93	91.5	68	汉	8.65	4.8	1.54	4.11	1.45	1.96	7.1	65.8	27.5	4.6	1.9	124
510184000249	5.9	2	5.2	18.3	34.8	18.9	55	22.7751193002158	88	97.59999999999999	68	汉	4.31	6.34	3.1	5.18	1.05	2.72	4.7	52	38.9	2.4	1.8	109
510184000250	7.7	1	5.5	31.6	24.6	27.6	66.1999969482422	24.0817984332433	87.2	73.59999999999999	70	汉	5.82	4.56	.96	3.98	.9399999999999999	2.6	5.5	61.6	29.8	3.4	1.6	127
510184000251	5.1	2	4.8	20.5	34.5	15.7	45.9000015258789	21.5922376735512	76.59999999999999	82.7	62	汉	7.73	5.46	1.2	4.46	1.35	2.56	5	51.4	37.5	2.5	1.8	96
510184000252	6.7	2	6.8	13	35.5	20.1	58.2999992370605	26.9428295503508	95	100.2	64	汉	10	4.85	.83	3.17	1.61	1.18	3.5	67.40000000000001	24.7	2.3	.8	100
510184000253	7.7	2	8	19.8	39.2	26.5	79	30.1765826662653	95.90000000000001	157	66	汉	9.67	4.42	1.94	4.95	1	3.07	6.1	54.2	39	3.3	2.4	119
510184000254	7.1	1	3.8	26	29.8	24.6	63.5999984741211	24.0555905322795	89.5	85.40000000000001	68	汉	6.34	4.53	.51	3.3	1.29	1.78	8.1	74.8	17.6	6.1	1.4	107
510184000255	6.4	1	6.8	26.7	23.5	22.8	55.2000007629395	20.8271709921805	81.59999999999999	66.09999999999999	75	汉	4.7	4.44	.5600000000000001	3.94	1.31	2.38	5.1	62.4	27.2	3.2	1.4	116
510184000256	6.1	2	7.3	10.8	33.8	18.2	51.7999992370605	23.7448134941413	80.7	90.7	70	汉	3.9	6.57	1.76	5.93	1.34	3.79	5.6	71.09999999999999	21.6	4	1.2	138
510184000257	6.1	2	4.3	21.7	32.6	20.1	55.2999992370605	22.3494932311186	77.8	84.8	54	汉	10.35	4.55	2.33	4.07	1.09	1.92	3.8	57.2	35.2	2.1	1.3	105
510184000258	5.7	2	4.5	9.300000000000001	26.8	18.6	47.9000015258789	20.6236530153928	81	58.7	65	汉	4.75	4.81	.83	3.81	1.2	2.23	5.8	57.2	35.1	3.3	2	172
510184000259	5.2	2	4	16	32.3	14.6	41.2999992370605	21.6238966770723	81.90000000000001	59.9	66	汉	9.07	6.01	1.34	7.46	1.85	5	6.1	56.7	36.1	3.4	2.2	185
510184000260	8.1	1	5.5	29.4	30.3	28.2	71.1999969482422	28.1280493743058	90	89.8	62	汉	9.91	4.89	1.97	3.87	1.15	1.82	5.2	61	31.5	3.1	1.6	104
510184000261	7.2	1	4.3	34.1	26.1	22.7	56.5	23.6084687964988	80	65.90000000000001	74	汉	8.85	5.62	1.22	4.41	1.3	2.56	6.2	53.6	37.7	3.3	2.3	132
510184000262	7.5	1	7.3	22.6	32.1	26.3	71.59999847412109	24.6589075394684	87.59999999999999	113.1	78	汉	8.119999999999999	4.63	.67	2.81	1.2	1.31	4.7	61.1	30.4	2.8	1.4	112
510184000263	5.7	2	5.7	14	41.8	18	58.7999992370605	26.592268269436	72.8	145.1	76	汉	17.27	6.17	3.33	3.32	1	.8100000000000001	6.2	51.8	40.5	3.2	2.5	99
510184000264	6.2	2	4.6	14.5	29.4	21.2	56	21.6848425661068	77.59999999999999	80.2	67	汉	13.69	5.27	2.48	3.59	.86	1.6	4.6	55.7	36.3	2.5	1.6	270
510184000265	5.9	2	5.4	29	32.6	19.3	53	22.2898487823014	82.3	81.90000000000001	55	汉	9.869999999999999	5.01	1.81	5.46	1.31	3.33	6.7	48	43.8	3.2	2.9	242
510184000266	7.2	2	6.6	17.1	32	20.1	54.4000015258789	24.8692428851242		70.5	67	汉	11.17	5.07	.88	4.83	1.18	3.25	5.7	56.6	36.7	3.2	2	88
510184000267		1									66	汉
510184000268	4.6	2	9.6	9.9	33.4	15.8	45.9000015258789	20.2109252270114	80	92.5	71	汉	8.449999999999999	5.39	2.04	3.71	1.01	1.77	4	68.3	24	2.7	.9	72
510184000269	6.7	1	6	28.1	24.4	19.6	48.5	21.102958069075	69.3	48.3	76	汉	3.51	5.36	.57	2.99	1.18	1.55	5.3	70.90000000000001	21.9	3.7	1.1	89
510184000270	6	2	4.7	13	26.8	18.3	47.5999984741211	21.6433576824697	79	55.8	79	汉	8.789999999999999	5.58	1.42	4.02	.87	2.5	5.6	69.8	22.9	3.9	1.2	73
510184000271	6.1	2	12.9	21.3	27.3	18.5	48.5999984741211	21.8322557096836	72.40000000000001	57.4	78	汉	9.74	5.18	.7	3.7	1.34	2.04	6.7	69.8	23.3	4.7	1.5	133
510184000272	7	2	4.9	19.6	35.4	21.9	62.0999984741211	26.9138632724229	91	105.1	56	汉	7.66	4.17	1.14	5.39	1.43	3.44	6.5	52.6	40.1	3.4	2.6	182
510184000273	8.1	1	4.5	37.8	24.5	30.1	71.5	26.9110617637096	88	79.09999999999999	55	汉	7.39	4.75	.83	3.37	1.25	1.74	6.1	70.90000000000001	22.3	4.3	1.3	158
510184000274	6.4	2	3.7	18.7	35.7	20.3	59.0999984741211	25.082493596376	84.2	106.8	52	汉	3.33	6	1.49	4.97	1.56	2.73	4.1	54.2	37.6	2.2	1.5	162
510184000275	7.3	1	3.9	32.5	23.2	26.3	61.2000007629395	22.6161993192744	84	60.5	53	汉	4.93	4.67	1.39	3.57	1	1.94	6.4	53.1	38.2	3.4	2.4	103
510184000276	7.3	1	9.199999999999999	15.2	26.9	25.4	64	24.0292195309496		75.8	75	汉	9.470000000000001	5.39	1.64	4.65	1.08	2.82	7.2	66.8	25.1	4.8	1.8	148
510184000277	7.5	1	4.6	41.2	27.9	25.1	62.7999992370605	25.1562246583322	85	76.90000000000001	63	汉	4.86	4.9	1.05	4.43	1.47	2.48	6.6	64.8	27.4	4.2	1.8	212
510184000278	6.8	1	5.4	13.3	28.8	23.5	60.4000015258789	22.7891511289982	86.5	79.8	76	汉	5.68	12.49	.91	4.22	1.37	2.44	5.6	66.2	25.7	3.7	1.4	111
510184000279	6.8	1	6.5	34.7	29.4	23.3	61.7999992370605	22.4541023380464	84.3	78.40000000000001	74	汉	4.82	7.42	.66	4.03	1.32	2.41	5.1	57.1	35.4	2.9	1.8	154
510184000280		2	6.8	10.1			50.7000007629395	21.0758146354859	81.3		61	汉	8.460000000000001	4.88	7.06	4.49	.78	.5	6.1	63.5	28.8	3.9	1.7	184
510184000281	7	2	4.2	19.2	32.9	22.7	62.7999992370605	25.0926587338678	86.5	91	61	汉	9.74	4.97	2.14	4.49	1.08	2.44	6.6	68.90000000000001	23.2	4.5	1.5	114
510184000282	6.3	2	4.8	12.2	33.4	20.7	58.2000007629395	24.2874029183858	90	102.5	71	汉	11.3	4.54	1.94	5.3	1.48	2.94	6.3	60.7	30.5	3.8	1.9	160
510184000283	6.6	1	4.8	34.3	26.1	21.9	53.7000007629395	21.375474236161	77.09999999999999	56.5	55	汉	5.79	4.61	4.53	4.78	1.02	1.7	6.1	66.5	25.3	4.1	1.5	101
510184000284	6.3	2	4.5	19.9	37.5	20	59.0999984741211	25.5799854891452	86.3	116.4	55	汉	6.03	5.11	1.01	4.13	1.18	2.49	3.8	54.9	37.8	2.1	1.4	162
510184000285		1	16.6	24.8			53.2000007629395	20.8333009984866	80.8		82	汉	3.54	4.81	1.17	5.33	1.4	3.4	5.5	56.7	34.8	3.1	1.9	99
510184000286	7.8	1	4.5	22.6	32.3	25.4	68.40000152587891	26.4864868680384	97.8	100.3	66	汉	10.23	5.74	.64	3.63	1.09	2.25	5.9	59.2	32.7	3.5	1.9	128
510184000287	6.4	2	5.8	19.3	32.8	19.6	54.7999992370605	24.2584244848341	88.40000000000001	89	66	汉	8.19	6.17	1.25	5.06	1.2	3.29	5	58.3	32.2	2.9	1.6	103
510184000288		1	4.5	26.4			49	18.6019743148494	70		82	汉	2.13	4.13	.83	2.84	1.08	1.38	4.6	53.9	36	2.5	1.6	125
510184000289	5.9	2	5.1	21.8	44	16.5	56.9000015258789	27.3262234852215	92.8	144.6	80	汉	6.34	4.86	2.05	4.41	1.21	2.27	5.3	65.09999999999999	27.3	3.4	1.4	121
510184000290	7.9	1	5.3	33.8	26.7	28.4	68.8000030517578	24.9673403439388	84.90000000000001	74.3	56	汉	3.76	5.06	1	4.3	1.26	2.59	4.5	54.6	36.1	2.4	1.6	127
510184000291	7.1	1	4.8	37.5	20.5	24.7	58	20.9721760693731	79.2	60.3	65	汉	3.48	4.87	.91	4.42	1.35	2.66	3.9	68	23.9	2.6	.9	98
510184000292	8.5	1	8.6	32.6	28.9	29.1	73.90000152587891	27.4427282623625	72	92.7	62	汉	5.89	5.72	1.52	3.76	1.15	1.92	7.8	40.1	54.4	3.1	4.2	82
510184000293	6.5	2	4.8		33.2	19.9	55.5	24.5356354685378	78.40000000000001	85.8	56	汉	24.21	4.35	2.02	3.85	.84	2.09	6.2	65.40000000000001	27	4	1.6	174
510184000294	6.4	1	6.1	23	28.9	20	51.7999992370605	21.6166226142679	75.59999999999999	59.5	65	汉	8.460000000000001	5.12	.45	4.19	1.61	2.38	8	78.8	15.2	6.3	1.2	170
510184000295	6.8	2	6	18.4	48.7	21.3	77.5	31.4414377865228	104	203.1	63	汉	10.71	4.95	1.48	4.42	1.22	2.53	6.3	72.90000000000001	21.2	4.6	1.3	155
510184000296	7.3	2	6	20.9	40.3	21.9	65.5	29.2669936229232	96.8	140.1	53	汉	17.07	5.89	2.15	4.41	1.22	2.21	4	45.1	43.8	1.8	1.7	115
510184000297	6.7	2	4.3	23.7	34.9	20.7	58.7000007629395	25.3734591731276	85.2	96.7	53	汉	4.62	5.3	1.4	5.79	1.52	3.63	8.1	65.90000000000001	25.6	5.3	2	119
510184000298	8.300000000000001	1	3.9	33.2	25.1	31.5	75.1999969482422	26.2984775727631	89	82.59999999999999	51	汉	4.71	4.89	.67	3.46	1.05	2.11	6.3	60.3	32.5	3.8	2	204
510184000299	5.3	2	14.8	12	50.6	14.8	60.2999992370605	29.2828609001253	98	186.2	75	汉	5.65	7.54	3.41	4.09	.79	1.75	7.4	60.9	31.6	4.5	2.3	182
510184000300	7.2	1	8.300000000000001	26.5	20.8	25.2	58.5999984741211	21.6028179786033	79	61.3	76	汉	4.39	5.84	.4	3.19	1.13	1.88	6.8	57.9	34.7	3.9	2.3	156
510184000301	7.4	2	5.7	23.4	39	22.1	67.5	30.1606422831651	92.40000000000001	138.6	72	汉	9.869999999999999	4.99	.8	4.98	1.42	3.2	5.6	64.2	28.1	3.6	1.5	169
510184000302		2					61.7000007629395	26.6002282200134	94.7		66	汉	9.99	4.86	1.55	4.33	1.04	2.59	6.2	56.4	34.8	3.5	2.1	104
510184000303	6.9	1	4.2	33.3	30.1	22.6	59.2000007629395	24.8650799622065	84.5	75.7	76	汉	16.54	5.71	.66	3.72	1.29	2.13	7.3	83.40000000000001	12.4	6.1	.9	75
510184000304	7.5	1	7.6	29.4	24.1	26.1	62.0999984741211	23.0046940965068		68.09999999999999	51	汉	7.3	4.94	2	2.9	.78	1.21	4.4	65	28.2	2.8	1.2	80
510184000305	6.1	2	3.6	21.3	32.5	18	50.5999984741211	23.4161684826327	90	79.2	58	汉	5.6	4.62	1.16	5.16	1.52	3.11	4.5	66.3	25.7	3	1.1	171
510184000306	5.9	2	5.8	15.7	33.7	18.9	53.2999992370605	23.3761673773346		93.8	54	汉	6.61	4.31	.74	3.19	1.24	1.61	4.6	55.6	35.2	2.6	1.6	209
510184000307	6.7	1	1.8	34.2	18.8	24.8	56.5	19.712174343541	78	55.8	70	汉	3.33	4.61	.89	3.37	1.25	1.72	4.6	50.5	37.8	2.3	1.7	138
510184000308		1	8.1	9.300000000000001			58.0999984741211	21.8675894742448	83.5		86	汉	4.42	4.93	1.25	3.28	1.06	1.65	5.5	53.4	37.6	2.9	2	100
510184000309	5.3	2	5.1	13.5	40.8	16.9	54.7000007629395	23.5823741642978	87	134.6	73	汉	8.289999999999999	5.26	2.72	6.37	1.27	3.86	4.4	60.1	31.3	2.6	1.3	153
510184000310		2	8.1	10.7			52.2999992370605				82	汉	6.57	4.55	.54	4.6	1.45	2.9	7.6	63.8	28.4	4.8	2.1	123
510184000311	5.9	2	5.1	16.8	36.5	19.4	57.5	23.3572633574096	81.40000000000001	112.7	64	汉	8.51	5.41	1.07	4.69	1.49	2.71	5.4	50.5	40.4	2.7	2.1	227
510184000312	5.3	2	8.4	9.9	35.1	17.3	50.2999992370605	21.9440219060938		93.59999999999999	74	汉	12.52	5.12	2.37	7.01	1.48	4.45	12.9	66	26.3	8.5	3.4	265
510184000313	7.3	1	4.1	33.2	28.8	23.4	59.9000015258789	24.2702619307698	83	72	64	汉	2.33	4.98	1.75	5.32	1.48	3.04	4.4	60.5	30.1	2.6	1.3	80
510184000314	6.9	2	6.5	19.6	35.8	21.2	60.7000007629395	26.4462093097363	72.5	107.7	59	汉	11.68	5.58	1.28	3.52	1.12	1.82	4.8	55.8	35.7	2.7	1.7	143
510184000315		1	5.9	40.2			65.6999969482422	24.667494528938	83.7		60	汉	3.24	4.67	.86	3.87	1.15	2.33	7.5	62.8	29.1	4.7	2.2	154
510184000316	6.3	2	5.2	10.4	41.4	18.9	60.9000015258789	26.9587246114907	94	142	80	汉	8.130000000000001	5.22	3.86	6.18	1.27	3.16	7.3	52.1	39.7	3.8	2.9	225
510184000317	5.5	2	4.5	26.7	41.8	16.1	53	26.4331769287242		126.6	51	汉	10.52	4.32	1.39	4.5	1.15	2.72	5.1	57.8	36.5	2.9	1.8	143
510184000318	6.1	2	4.6	18.1	34.3	19.7	55.7000007629395	23.6703392222783		102	53	汉	5.95	4.56	.61	4.02	1.45	2.29	3.7	45.3	46.8	1.6	1.7	117
510184000319	7.4	2	6	18.6	36.3	23.6	68.09999847412109	28.019144553741	98	115.6	52	汉	3.16	4.24	1.34	4.55	1.11	2.83	4.7	64.3	25.6	3	1.2	106
510184000320	6.7	2	5	9.300000000000001	31.1	20	53.9000015258789	25.3904076671864	93.90000000000001	76	62	汉	4.49	7.25	8.75	5.51	.97	.5600000000000001	5.2	66.7	26.8	3.4	1.4	105
510184000321	7	1	6.2	26.5	26.4	22.2	55.0999984741211	23.1430042283745	83.09999999999999	64.5	63	汉	8.84	5.07	.72	3.31	1	1.98	4.5	66.90000000000001	26.6	3	1.2	162
510184000322	6.1	2	7.5	7.3	29.6	18.8	51.2000007629395	22.1898527204627	83.5	66.40000000000001	81	汉	5.72	5.78	1.96	4.22	1.23	2.1	4.3	65.5	27.3	2.8	1.1	93
510184000323	6.8	2	5.9	25.7	35.7	22.6	64.59999847412109	25.9100498002885	90	112.5	52	汉	11.87	4.01	.53	4.87	1.36	3.27	6.4	72.09999999999999	21	4.6	1.3	116
510184000324	7.4	1	4.2	33.9	22.2	25.5	58.2999992370605	23.4723256996849	81.40000000000001	49.8	55	汉	4.35	5.06	1.09	3.67	1.12	2.05	5.6	70.7	21.3	4	1.2	141
510184000325	7	2	4.4	20.7	40.2	19.9	62.2000007629395	28.7061381120312	85.8	130.3	58	汉	9.800000000000001	4.51	1.36	4.06	1.14	2.3	4.5	61.3	30.2	2.7	1.3	117
510184000326	7.9	2	3.8	22.7	39.6	24.5	72.3000030517578	30.3279966625605	91.90000000000001	139.4	52	汉	11.91	7.16	21.48	5.68	.92	-5	7	63.4	29.9	4.4	2.1	253
510184000327	6.2	2	2.2	28.5	30.5	18	47.9000015258789	22.3182571845351	75.2	56.8	53	汉	9.1	4.42	.91	4.81	1.23	3.17	4.8	61.3	29.3	2.9	1.4	135
510184000328		1	4.1	19.2			53.0999984741211	23.4746343412784	83.40000000000001		77	汉	9.9	9.460000000000001	1.48	3.72	.91	2.14	9.199999999999999	72.5	19.6	6.7	1.8	100
510184000329	5.8	2	3.4	12.6	38.4	18.6	56.5999984741211	25.1220476485013	95.2	119.6	76	汉	9.289999999999999	5.49	1.52	5.04	1.4	2.95	6.9	71.8	21.4	5	1.4	92
510184000330	5.8	2	5.4	15.8	27.4	19	48.5	21.0196843926893		62.8	71	汉	11.42	4.3	3.19	4.12	.95	1.72	6.2	65.59999999999999	25.7	4.1	1.6	144
510184000331	6.4	2	5.3	22.5	34.1	20.3	57.7000007629395	24.3611945019442	88.90000000000001	96.90000000000001	50	汉	6.24	4.61	1.19	3.84	1.11	2.19	5.6	61.1	31.9	3.4	1.7	117
510184000332	6.1	2	9.6	20.2	32.5	19	52.5999984741211	23.8845976462869	83.59999999999999	80.3	55	汉	7.94	5.02	.66	3.69	1.3	2.09	4.5	60.2	31.4	1.9	1	97
510184000333	7.8	1	6.7	32.5	20.1	27	61	23.5623035589508	76	52.9	63	汉	3.23	4.64	.4	3.71	1.42	2.11	3.7	62.9	30.3	1.8	.9	80
510184000334	6.1	2	5.8	9.300000000000001	37.5	18.2	54.4000015258789	24.970440106693	91.5	110.2	66	汉	12.26	6.37	3.62	3.7	.98	1.07	10.3	63.6	29.4	6.6	3	235
510184000335	7.7	1	5.9	29.6	33.3	25.4	68.3000030517578	26.9146769516816	94	106.2	65	汉	8.609999999999999	4.43	1.72	4.85	.93	3.14	7.5	65	27.3	4.9	2	342
510184000336	5.8	2	6	11.5	43.2	17	56	27.5777162203755	94	140.8	64	汉	5.94	8.880000000000001	1.01	4.58	1.34	2.78	4.4	59.6	33	2.6	1.4	198
510184000337	5.7	2	5.1	24.3	24.3	18.4	45.9000015258789	18.71669591441	71.40000000000001	50.8	52	汉	6.14	4.31	.8100000000000001	3.3	1.11	1.82	4.2	63	29	2.6	1.2	93
510184000338	6.4	1	7.1	23.2	22	22	52.0999984741211	24.2751801298191	76	58.3	82	汉	5.58	4.57	.8	4.93	1.95	2.62	6.7	57.5	33.3	3.9	2.2	166
510184000339	6.9	2	4.8		27.6	24.4	61.2999992370605	22.6807202912384	85	73.7	52	汉	6.56	4.74	2.25	3.58	1.08	1.48	4.4	68	21.3	2.9	.9	86
510184000340	6.3	2	3.8	20.9	40.3	18.1	56.7999992370605	27.8153079380191	90.2	125.3	55	汉	7.54	5.87	7.85	3.75	.5600000000000001	-.38	4.9	51.4	40.7	2.5	2	80
510184000341	7.4	1	6.3	35.6	27	25.7	64.1999969482422	23.4389963392967	89.5	78.3	64	汉	5.19	4.54	2.29	4.12	.93	2.15	5.9	65.2	24.9	3.8	1.4	148
510184000342	5.6	2	1.8	18.5	32.6	18.2	51.5	22.0288719378264	74.5	88.40000000000001	66	汉	3.11	3.95	.55	4.16	1.62	2.29	5	59.9	31.6	3	1.5	102
510184000343	5.1	2	5.9	22.4	38.1	15.5	48.4000015258789	22.8622720685296	94.90000000000001	102.8	69	汉	5.73	6.24	1.36	5.05	1.43	3	5	49.1	42.6	2.5	2.1	115
510184000344	7.2	1	6.2	16.4	29.8	23.9	61.7999992370605	23.9307723935925	89	82.09999999999999	70	汉	4.68	5.06	.86	5.25	1.43	3.43	5.9	67.09999999999999	26.7	3.9	1.5	197
510184000345	7.4	1	4	33.5	23.8	27	62.5	23.37999981296	85	63	53	汉	3.58	4.99	1.78	4.98	1.47	2.7	5.4	58.3	32	3.2	1.7	110
510184000346	5	2	3.8	11.6	33.1	14.5	41.9000015258789	20.0390649485101	73.3	70.40000000000001	53	汉	3.86	5.4	.8	2.85	1.15	1.34	4.2	68.90000000000001	25	2.9	1	99
510184000347	7.2	1	8	28.4	38.8	20.8	63.0999984741211	28.308035612551	100.1	126.9	70	汉	11.78	4.24	2.06	3.19	.96	1.29	7.5	63.7	26.7	4.7	2	98
510184000348	4.9	2	9.699999999999999	12.3	40.7	14.6	47.2000007629395	23.5072759315577	87	117.2	69	汉	9.029999999999999	7.76	4.52	4.43	.88	1.5	6.4	63.4	27.5	4	1.7	161
510184000349	6.6	2	3.8	26.2	31.9	21	57.5	23.8410255538478	81.40000000000001	83.7	51	汉	5.24	4.16	1.49	6.05	1.77	3.6	8.1	45.6	47.2	3.7	3.8	140
510184000350	6.6	2	3.5	17.4	41.7	19.1	61	27.3293083086474	84	132.8	56	汉	2.73	4.39	.6899999999999999	5.7	2.02	3.37	4.3	55.5	36.8	2.3	1.5	81
510184000351	5	2	5.6	18.7	23.4	15.5	40	18.3109603915616	86	47	80	汉	2.93	4.42	.63	4.18	1.73	2.16	6.5	71	20.9	4.6	1.3	150
510184000352	6.9	2	7.9	20.3	36.1	21.5	63	25.2044258971875	76.5	108.5	60	汉	7.32	4.54	2.41	4.37	1.32	1.95	4.6	65.09999999999999	27	3	1.2	95
510184000353	7.7	1	6	31.7	26.8	27.3	68.40000152587891	25.6497857552489	93.90000000000001	81.3	63	汉	4.42	4.82	.45	2.64	1.34	1.1	4.7	72.5	19	3.4	.9	130
510184000354	5.3	2	4.8	17.8	29.5	17	46	19.3459064902993	74	67.09999999999999	54	汉	3.83	3.97	2.22	4.33	1.31	2.01	4.7	63	30.6	2.9	1.4	204
510184000355	6.1	2	2.2	27.3	30.6	20.2	54.5	22.2235270898679	82.2	76.5	56	汉	3.3	10.77	.85	4.32	1.49	2.44	8.300000000000001	73.90000000000001	18.9	6.1	1.5	255
510184000356	5.1	2	6.7	9.9	44.5	14.1	49.5999984741211	26.7379094372538	85.09999999999999	134.7	76	汉	3.78	6.39	1.21	4.75	1.24	2.96	8.9	67.8	24.4	6	2.1	102
510184000357		1	5.2	27.7			64.90000152587891	25.256761447317			55	汉	4.25	4.34	1.95	4.3	.9399999999999999	2.47	6.4	59.9	31.9	3.8	2	70
510184000358	6	2	7.7	19	37.2	18.7	55.5	24.0534532741084	81	107.7	52	汉	8.720000000000001	4.64	1.39	5.74	1.63	3.48	5	75.40000000000001	18.5	3.8	.9	86
510184000359	8.300000000000001	1	4.8	38.5	19.4	29.8	67.1999969482422	22.2213320658275	83	62.3	79	汉	7.45	5	1.09	3.21	.96	1.75	7.1	57.1	33.1	4.1	2.3	88
510184000360	7	2	7.5	18.7	30.9	21.8	57.5999984741211	24.865269293516	88.90000000000001	75.59999999999999	55	汉	7.22	5.01	1.37	4.53	1.41	2.5	5	54.5	39	1.6	1.1	98
510184000361	7.2	1	3.5	42.4	21.3	25.6	59.7999992370605	21.1372846284081	84.3	57.6	64	汉	1.47	5.08	.45	3.69	1.4	2.09	6.1	52.7	38.9	3.2	2.3	129
510184000362	5.7	2	4	23.5	43.6	18.5	61.4000015258789	24.7832881230248	97.3	154.3	59	汉	12.19	4.84	2.55	5.41	1.45	2.8	9.199999999999999	66.90000000000001	25.9	6.1	2.3	153
510184000363	7.6	1	4.7	47.4	30.8	27.2	71.1999969482422	25.5603797397516	84	97.09999999999999	53	汉	4.85	4.69	.98	3.51	1.05	2.01	5.8	51.5	40.4	3	2.3	172
510184000364	6.9	2	4.4	9.699999999999999	36.4	23.7	68.40000152587891	25.9348691752253	100	128.3	68	汉	6.56	6.11	1.43	4.61	1.13	2.83	7.1	71.09999999999999	21.6	5.1	1.5	204
510184000365	5.8	2	5.3	18.4	26.3	18.6	48.5999984741211	21.3148539424241	87	64.40000000000001	68	汉	5.46	10.95	2.22	4.88	1.07	2.8	6.7	68.59999999999999	25.9	4.6	1.7	170
510184000366	5.5	2	3.3	20.8	32.5	17.2	48.5999984741211	21.258502733914	72.3	77	63	汉	4.18	4.7	.82	4.33	1.38	2.58	4	57.9	33.6	2.3	1.3	147
510184000367	8.300000000000001	1	5.5	30.8	22.5	30.3	70.09999847412109	24.3132287809399		71.2	72	汉	7.53	4.64	1.49	3.08	1.03	1.37	5.3	79.90000000000001	14.4	4.2	.7	94
510184000368	6.3	2	5.1	15.1	28	18.3	47.4000015258789	21.8757391257638	77	56.5	56	汉	4.46	4.52	.71	3.07	1.1	1.65	4.9	69	24.2	3.4	1.2	85
510184000369	5.6	2	4.3	15.8	33.6	16.8	48.0999984741211	22.1686664436531	83.5	77.3	54	汉	4.92	4.84	.89	3.68	1.4	1.88	5.3	61.8	31.1	3.2	1.6	117
510184000370		2	5.7	13.8			47.5999984741211	22.0879203545395	78.2		61	汉	5.57	4.69	1.56	5.25	1.57	2.97	5.5	66.40000000000001	25.7	3.6	1.4	149
510184000371		2	3.9	27.7			62.9000015258789	25.2922385503884	89.3		56	汉	5.76	6.29	6.36	4.19	.79	.51	7.4	63.3	28.4	4.7	2.1	115
510184000372	6.6	2	4.8	11.6	45.1	18.9	64.8000030517578	30.820453294534	106.3	161.1	71	汉	5.77	4.56	1.92	4.79	1.23	2.69	5.9	70.59999999999999	21.8	4.2	1.3	169
510184000373	6.3	2	3	28.3	31.9	21.1	57.5	22.2656865634133		86.8	54	汉	8.369999999999999	4.03	.87	4.44	1.65	2.39	7.5	71.8	20.3	5.4	1.5	228
510184000374	9.300000000000001	1	4.3	9.199999999999999	27.5	34.4	84.8000030517578	29.4117249600645	99	105.7	54	汉	12.98	4.94	3.68	3.28	.78	.83	3.7	70.3	22	2.6	.8	90
510184000375	5.6	2	4.2	18.3	33.1	18.4	54.5	23.4038569556263	84	86.2	53	汉	14.22	5.12	2.8	5.93	1.48	3.18	6	63.1	29.2	3.8	1.7	213
510184000376		2	6.6	7.6			55.7999992370605	24.4726105157934	84.5		54	汉	3.89	4.96	.85	5.79	1.66	3.74	4.8	52.5	39.1	2.5	1.8	84
510184000377	7.2	2	4.3	25.2	24.8	24.4	59.0999984741211	23.2892722650457	80	65.3	50	汉	5.4	4.36	.68	2.81	1.14	1.36	5.1	67.7	23.9	3.4	1.2	121
510184000378	5.7	2	4.6	13.7	24.7	19.1	47.4000015258789	19.059652095367	75.2	62	61	汉	6.23	5.08	1.35	5.09	1.64	2.84	6.1	46.8	43.6	2.8	2.6	103
510184000379	6.7	1	8.199999999999999	28.9	30.9	22.7	61.2000007629395	23.6102005180894	90	91.5	82	汉	9	12.57	.9399999999999999	2.81	.9399999999999999	1.44	7	68.7	22.3	4.8	1.5	98
510184000380	7	1	5	18.7	30.5	22.6	59.4000015258789	25.9140149995371	87.40000000000001	83.09999999999999	76	汉	5.71	4.53	.8	4.1	1.26	2.48	3.8	57.9	31.9	2.2	1.2	98
510184000381	6.5	2	5.8	16	31.7	21.4	58	24.7767952496903	92.5	90.2	76	汉	13.07	5.26	1.59	4.12	.91	2.49	4.7	45.4	46.2	2.1	2.1	80
510184000382	5.7	2	5.7	9.9	39.9	16.2	51.7999992370605	27.0431684345976	93.40000000000001	122.5	85	汉	4.4	4.02	.78	3.91	1.51	2.05	4.3	63	29.7	2.7	1.2	152
510184000383	6.3	2	6.5	13.3	36	18.7	54.7999992370605	24.7167381649718		107.5	61	汉	4.51	5.64	.77	5.02	1.28	3.39	3.6	56.2	35.4	2	1.2	189
510184000384	6.5	1	4.7	33.3	34.5	21.9	61.5999984741211	24.2439883857601	86.5	108.6	61	汉	11.43	6.96	1.85	4.35	1.45	2.06	9.800000000000001	73.90000000000001	18.2	7.3	1.8	182
510184000385		2									55	汉
510184000386		1									67	汉
510184000387	7	2	5.4	24.8	37.4	22.4	66.6999969482422	28.7181116778276	94	133.8	61	汉	8.74	4.44	1.52	4.47	1.54	2.24	8	73.8	20.4	5.9	1.6	154
510184000388	6.6	2	14.5	21.7	38.3	20.2	60.5	26.3590715507194	87.59999999999999	123.1	67	汉	11.18	4.6	1.7	3.89	.89	2.23	5.5	53.9	37.4	3	2	98
510184000389	6.9	2	5	18.6	44	20.1	67.40000152587891	29.7568466245975	106.1	164.9	70	汉	12.17	4.84	1.21	3.95	.97	2.43	7.3	65.09999999999999	27.5	4.7	2	168
510184000390	5	2	5.9	18.3	32.6	15.4	43.5	19.8058209990876	72.2	70.8	55	汉	2.72	4.68	.82	4.63	1.77	2.49	3.2	68.5	24.2	2.2	.7	95
510184000391	6.1	2	4.9	24.1	40.3	20.1	63.2000007629395	26.3399076531765	95.5	141.3	61	汉	15.29	5.25	2.39	4.98	1.37	2.52	6.6	68.5	24.4	4.5	1.6	110
510184000392	7.8	1	5.1	16.4	30	26.8	69.1999969482422	25.634859909649	91.8	94.5	67	汉	6.26	4.67	1.46	3.44	1.08	1.7	6.7	62	30.8	4.1	2	136
510184000393	6.8	1	5.2	31.6	35.2	23.4	66.1999969482422	25.2559827298827	91.2	117	63	汉	11.42	5.05	1.26	3.5	.95	1.98	5.1	74.40000000000001	19.2	3.8	.9	161
510184000394	6.5	2	5.1	24.2	35.7	20.9	59	21.5405116784257	89.5	107.6	61	汉	4.03	4.12	1.08	4.47	1.39	2.59	4.5	58.4	34	2.6	1.5	116
510184000395	6.3	2	4	21.8	45.4	19.7	68.1999969482422	29.441169007963	99	176.3	51	汉	16.37	4.77	1.16	3.28	1.12	1.63	5.3	63.4	29	3.3	1.5	166
510184000396	6.9	2	6	13.7	30.6	22.6	59.7999992370605	24.730926784074	89.5	80.3	56	汉	6.83	4.01	1.31	5.19	1.27	3.32	5.7	62	30.6	3.5	1.7	105
510184000397	7.7	1	4	41.9	16.3	28.1	60.5	21.5380978691167	78.40000000000001	47	54	汉	6.37	4.69	.7	3.67	1.43	1.92	5.1	66.09999999999999	26.7	3.3	1.3	89
510184000398	8.1	1	7.7	12.1	29.9	29	75	26.1357189552961	94.8	101.1	77	汉	10.97	5.45	2.07	3.98	.87	2.17	7.6	64.90000000000001	28.5	4.9	2.1	150
510184000399	6.1	1	4.5	31.9	27.6	20.6	53.2999992370605	20.6136602578914	83	65.3	60	汉	2.22	5.39	.88	4.06	1.9	1.76	7.5	52.6	37.9	3.9	2.8	211
510184000400	6.4	2	6.1	14.8	37	19.7	58	25.9852439655991	90.40000000000001	112.2	73	汉	12.49	6.33	2.32	4.09	1.1	1.94	7.1	61.6	30.8	4.4	2.2	94
510184000401	5.2	2	5.3	16.5	32.5	16.8	46.7999992370605	18.9624075276953	78	73.2	55	汉	4.48	5.35	.89	5.36	1.78	3.18	3.6	48.2	44.4	1.7	1.6	165
510184000402	6	2	8.199999999999999	13.1	38.6	18.2	56.2999992370605	26.5209627425505	86.3	125.9	84	汉	9.73	5.02	.78	4.29	1.39	2.55	5	66.09999999999999	25.6	3.3	1.3	92
510184000403	5.4	2	13.4	8.5	36.8	16.6	51	22.8797123795843	87.5	111.4	80	汉	36.94	15.97	3.82	4.29	1.05	1.5	5	70.7	21.6	3.5	1	154
510184000404	6.6	2	4.3	15.4	35	23	65.6999969482422	25.065227564519	94	124.5	66	汉	6.37	4.33	2.05	3.45	.87	1.65	4.1	52.3	40.4	2.1	1.6	153
510184000405	7.9	1	4.2	30.4	30.2	28.2	74.5	26.333239546941	97.5	107.6	60	汉	2.83	5.17	.8100000000000001	2.81	1.11	1.33	5.5	65.3	28.2	3.6	1.5	132
510184000406	5.8	2	4.1	13.2	35.6	17.1	49.5	22.7212637980038	72	94.5	58	汉	7.11	4.15	1.35	4.4	2.16	1.63	5.8	61.1	29.7	3.5	1.7	117
510184000407	7.3	1	3.6	47	31.7	23.7	63.7999992370605	24.8286798641585	86	93.40000000000001	71	汉	4.85	4.87	1.12	4.84	1.72	2.61	3.5	62.4	29.1	2.2	1	122
510184000408	5.8	2	4.9	21.4	28.8	19.2	50.5	20.4095736662344		66.7	54	汉	4.93	4.64	1.65	5.21	1.45	3.01	4.6	65.8	26.3	3	1.2	178
510184000409	8	1	4.4	31	14.2	28.9	60.4000015258789	21.5281805394088	78.8	37.6	57	汉	2.06	4.56	1.28	4.07	1.24	2.25	6.4	68.40000000000001	25.2	4.4	1.6	133
510184000410	6.3	2	7.4	11.2	44.1	16.5	57	27.9915475348041	85.8	137.8	68	汉	6.59	4.61	1.18	3.89	1.34	2.01	5.1	55.8	36	2.8	1.8	150
510184000411	6.5	2	4.5	25.2	37.9	19.5	58.9000015258789	26.1429096240432	83.3	113.6	62	汉	7.35	4.66	2.85	5.07	1.04	2.73	8.5	63.5	28.6	5.4	2.4	322
510184000412	7.3	2	3.5	13.7	48.4	20.5	73.1999969482422	33.7369307172657	108.8	189.4	52	汉	11.34	4.92	1.68	4.31	1.21	2.34	3.7	64	28.1	2.4	1	126
510184000413	6.7	2	5.7	22.4	36.1	20.8	60.2000007629395	26.6843501886253	100.2	111.6	62	汉	7.73	4.94	1.29	4.12	1.31	2.22	4.6	62.3	30.5	2.8	1.4	73
510184000414	7.9	2	4.2	17.8	44.6	24.2	79.90000152587891	32.706105368459		177.9	52	汉	6.85	5.19	2.43	5.92	1.28	3.54	5.1	67.90000000000001	25.1	3.5	1.3	156
510184000415		2					64.5	25.7719189171479	75		51	汉	5.35	4.71	.8	3.89	1.44	2.09	4.4	60.1	33.1	2.6	1.4	131
510184000416	7.4	2	4.3	8.199999999999999	41.6	20.9	64.8000030517578	30.1925488016204	89.7	140.5	51	汉	9.779999999999999	4.35	2.34	3.54	.91	1.57	5.6	61.1	30.8	3.4	1.7	61
510184000417		2	4.3	24.8			68.6999969482422	28.8552516132868	96.59999999999999		53	汉	6.51	4.29	2.22	4.9	1.19	2.7	6.9	52.8	39	3.6	2.7	260
510184000418	7.3	2	7.1	21.4	49.4	22.9	82.3000030517578	35.4347944057623		216.4	51	汉	32.13	8.960000000000001	2.66	6.86	1.75	3.9	8.1	49.6	43.1	4	3.5	208
510184000419	6.2	2	5	11.8	32.9	18.5	51.9000015258789	23.4087366119751	80.5	79.8	64	汉	3.32	6.29	.66	2.8	1.3	1.2	4.4	67	25.9	3	1.1	122
510184000420	7.3	1	4.5	29.1	32.3	23.7	63.9000015258789	25.1492034613328	83.90000000000001	99.7	64	汉	11.08	6.1	.85	2.97	.91	1.67	5.4	74.2	19	4	1	158
510184000421	7.3	1	4	34.4	25.9	26.1	64.09999847412109	23.3742322144774	86.7	76.7	70	汉	4.96	4.46	1.02	3.69	1.03	2.2	6.6	52.9	38.6	3.5	2.5	111
510184000422	6	2	3.7	27.6	28.2	19.2	49.2999992370605	20.1288159467017	72	58.4	52	汉	3.48	4.44	.89	4.23	1.72	2.11	3.9	60.7	32.1	2.3	1.2	144
510184000423	7.9	1	4.1	45.1	27.8	29.4	73.8000030517578	26.3672294123066	94.5	88.40000000000001	50	汉	11.72	4.47	1.48	4.54	1.19	2.68	7.1	63.2	28.4	4.5	2	143
510184000424	5.5	2	4.4	14.8	30.1	18	48	19.8254042730355	70.59999999999999	62.7	50	汉	3.18	4.3	1.1	4.2	1.56	2.14	5.4	56.5	34.8	3	1.8	133
510184000425	5.7	2	5.1	20	26.3	16.2	41.9000015258789	20.2908622482366	75.5	49.6	68	汉	4.12	3.91	.85	4.35	1.59	2.37	4.5	62.2	31.8	2.8	1.4	65
510184000426	8.199999999999999	1	4.3	34	30.5	26.5	68.8000030517578	28.4164140518161	92.5	89.59999999999999	67	汉	30.72	4.48	.95	4.5	1.39	2.68	5.7	65.3	26.4	3.7	1.5	98
510184000427	7.8	1	4.9	34.8	26.7	26.1	65	24.8288338393322	91.8	74.3	75	汉	7.85	5.41	.4	4.01	1.99	1.84	8.5	74.2	19.8	6.3	1.6	72
510184000428	6.9	2	9.800000000000001	16	40	21.8	66.3000030517578	27.5962551724278		135.5	58	汉	2.22	4.47	.7	3.83	1.21	2.3	7.4	62.5	30	4.6	2.2	153
510184000429	5.1	2	7	11.6	42.6	14.5	49.4000015258789	26.4356463413007	93	133.6	75	汉	3.88	4.74	1.14	3.91	1.37	2.02	4.8	61.8	31.1	3	1.5	93
510184000430	5.4	1	4.4	16.3	17.7	18	41.5	18.39535745504		38.2	62	汉
510184000431	5.8	2	6.3	20.6	40.4	15.6	50.0999984741211	25.1286015025606	87.7	112.2	64	汉	7.69	4.77	2.6	5.56	1.55	2.83	7	66.09999999999999	27.1	4.6	1.9	153
510184000432	6.7	2	4.5	12.3	38.9	19.8	59.7999992370605	28.1696904664724	97.5	124.3	70	汉
510184000433	5.9	2	7	20.2	31.9	19.3	53.2000007629395	21.9731567177306	79.7	82.2	52	汉	4.36	4.14	1.54	3.29	1.06	1.53	4.3	49.4	44	2.1	1.9	128
510184000434	6.6	2	4.2	16	34.9	21.9	62.9000015258789	24.8490789943428	88.40000000000001	112.6	53	汉	2.69	4.49	1.54	5.7	1.49	3.51	5.8	57.6	35.1	3.3	2	189
510184000435	6.3	2	4.4	19.8	35.3	20.3	58.2999992370605	23.9870211851319	82	104.6	54	汉
510184000436	6.6	1	3.7	27.2	17.2	21.1	46.5	19.5815774834599	68.8	39.5	69	汉	1.7	4.56	.68	3.74	1.29	2.14	3.7	61.6	29.7	2.3	1.1	172
510184000437	6.7	2	3.9	26.8	35.8	20.4	57.7999992370605	25.3497650265605	86.5	99.5	61	汉	7.97	4.63	1.27	5.41	1.33	3.5	5.8	66	26.7	3.8	1.5	135
510184000438	8.1	2	4	17.6	48.1	25.6	90.40000152587891	36.768534564813	117	218.7	56	汉	12.81	6.9	2.52	6.04	1.29	3.6	7.9	56.3	34.7	4.5	2.7	118
510184000439	6.9	2	3.6	24.4	28.5	19.6	50.7999992370605	24.29557152801	81.2	63.4	67	汉	3.03	6.35	.9399999999999999	4.02	1.07	2.52	5.3	57.8	35.1	3	1.8	126
510184000440	7	1	5.5	15.2	14.9	22.4	47.7000007629395	20.7548683710341	71	29.9	63	汉	1.39	4.53	.47	4.06	1.42	2.43	6.5	44.3	46.7	2.9	3	198
510184000441	5.3	2	7.4	13	37.4	15.2	46.7000007629395	24.1358516430413	84.59999999999999	94.2	75	汉	8.52	4.81	1.57	5.7	1.48	3.51	6.3	45.8	43.6	2.9	2.7	170
510184000442	6.2	1	6.1	14.6	17.4	20.1	46.0999984741211	18.4432380222451	65	43.6	84	汉	1.76	4.82	.52	3.56	1.21	2.11	6.3	60.5	31.9	3.8	2	126
510184000443	6.2	2	4.9	22.2	18.8	19.2	45.2999992370605	20.3498188897806	81.59999999999999	44.1	80	汉	6.49	5.18	1.08	5.96	2.37	3.1	6.5	61.2	31.5	4	2	135
510184000444	5.9	2	4.2	17	42.9	16.5	55.7000007629395	27.3148478817701	91.3	135.1	72	汉	14.85	9.58	2.22	4.62	1.15	2.46	11.2	57.7	34.3	6.4	3.8	137
510184000445	5.9	2	4.3	14.2	29.4	18.2	48.5999984741211	22.1278820766522	73.5	62.2	58	汉	6.54	4.64	1.06	3.76	1.53	1.75	5.8	62.1	32.3	3.6	1.8	144
510184000446	7.8	1	4.5	28.1	34.8	27.6	76.8000030517578	28.7997599464196	105.5	127.9	73	汉	6.54	4.37	1.76	4.51	1.07	2.64	6.6	47.8	42.3	3.1	2.8	200
510184000447	6.9	2	4.6	12.9	38.6	22.3	66.59999847412109	27.1575572527484	93	131.4	64	汉	12.59	4.93	.99	4.47	1.42	2.6	6.3	60.6	32.2	3.8	2	95
510184000448	5.1	1	5.7	17	34.2	16.2	47.2000007629395	19.4200245807062	79.09999999999999	93.3	66	汉	4.16	7.15	2.83	5.93	1.49	3.15	13	65.2	26.8	8.9	3.7	100
510184000449	6.5	2	4.6	17.2	40.3	18.9	59.2999992370605	27.3677483482712	96	129.9	61	汉	6.25	4.64	5.45	4.21	.78	.95	6.2	53.3	38.9	3.3	2.4	102
510184000450	5.7	2	4.4	17.4	36.5	17.3	50.5	24.1855341770333	81.2	103.5	62	汉	7.11	4.79	.9	4.2	1.3	2.49	5.7	57.5	32.8	3.3	1.9	152
510184000451		2	7.1	21			55.5	23.6778683604377	78.8		59	汉	2.86	3.95	.75	2.8	1.08	1.38	4.8	51.5	39.3	2.5	1.9	160
510184000452	6.4	2	4.4	9.800000000000001	38.2	21.3	65.09999847412109	26.3436468001254	98.5	131	67	汉	10.4	4.62	3.57	4.96	.95	2.39	9	49.9	41.4	4.5	3.7	100
510184000453	5.8	2	6.1	11.3	37.1	17.7	53.2999992370605	25.2114828311505	96	105.4	66	汉	7.54	4.75	2.73	4.68	1.1	2.34	9.4	46.4	44.9	4.3	4.2	170
510184000454	6.3	1	5.2	14.8	15.5	21.5	47.5999984741211	17.6332275490743	72	39.8	72	汉	4.18	4.58	1	3.71	1.38	1.88	4.4	57.1	33.5	2.5	1.4	140
510184000455	6.4	2	5.1	13.2	39.3	20.9	63.9000015258789	27.4404861500178	93.3	133.8	55	汉	12.84	4.94	1.04	6.31	1.39	4.45	4.2	58.8	32.8	2.4	1.3	167
510184000456	7.1	1	3.4	25.8	15.2	23.5	50.4000015258789	20.3174609325791	70.5	35.4	55	汉	5.45	4.53	.62	3.51	1.52	1.71	9.6	59	31.6	5.6	3	180
510184000457	7.4	1	11.8	12.5	32.5	23.6	64.09999847412109	26.7841205987948	94.3	93.90000000000001	78	汉	4.92	6.05	2.06	3.62	.95	1.73	6.6	54.7	34	3.6	2.2	237
510184000458	8.5	1	5.1	22.5	24.3	32.9	77.1999969482422	26.838954083221	94.3	86.5	55	汉	14	4.71	4.72	4.2	.8	1.25	8.4	54.7	37.5	4.6	3.1	150
510184000459		1	5.3	39.1			74.8000030517578	27.7093595958871	91		72	汉	3.52	4.98	1.15	5.12	1.25	3.35	6.7	71.7	23.5	4.8	1.5	186
510184000460	6.8	2	5.5	12.3	34.7	21.8	60.5	25.4111033501075	88.2	101.6	53	汉	7.15	5	2.91	4.03	.87	1.84	4.7	42.3	48.8	2	2.3	176
510184000461	5	2	8	10.2	38.6	14.5	45.7999992370605	23.4007642736032	79	104	74	汉	9.77	4.42	1.73	4.54	2.08	1.67	7	53.1	38	3.7	2.6	178
510184000462	6.8	2		15.7	38.2	22.5	67.1999969482422	27.5780431769752	98	134.5	64	汉	5.72	4.89	1.15	4.1	1.2	2.38	5.9	44.7	46.7	2.6	2.7	148
510184000463	6.9	1	4.9	23	21.7	23.3	54.9000015258789	22.0474496145025	78	58.2	76	汉	6.13	4.78	1.11	3.22	1.4	1.32	5.4	62.5	30.7	3.4	1.6	86
510184000464	6.6	1	4.9	24	28.5	22.9	59.2999992370605	23.6642561729831	86.90000000000001	75.40000000000001	74	汉	5.06	6.8	1.92	3	.78	1.35	9.300000000000001	64	26.6	5.9	2.4	112
510184000465	6.5	2	5.2	20	41.8	19.9	63.7000007629395	28.2734010162177	94.09999999999999	151.4	72	汉	12.07	5.14	1.28	3.86	1.34	1.94	6.3	67.59999999999999	24.6	4.2	1.5	104
510184000466	7.1	2	3.7	22.6	37	20.1	59.9000015258789	26.3754773789024	82	112.8	50	汉	3.29	18.07	5.93	4.91	.86	1.35	6.5	58.8	32.6	3.8	2.1	222
510184000467	5.8	2	8.300000000000001	15.3	32.3	18.2	50.5999984741211	22.7917654493586		73.59999999999999	71	汉	11.52	4.88	1.28	4.57	.88	3.11	5.6	53.3	36.2	3	2	198
510184000468	5.6	2	4.1	18.5	28.9	17.8	47	20.6404603086144		62.4	57	汉	5.31	5.12	.78	4.45	1.32	2.78	3.8	48.3	42.5	1.8	1.6	152
510184000469	6.1	2	4.8	17.1	33.9	19.5	53.5	23.401850452115	89.90000000000001	89.59999999999999	65	汉	10.29	4.83	1.49	4.59	1.38	2.53	6	63.9	28.8	3.8	1.7	132
510184000470	6.3	2	5.3	8.199999999999999	35	18.4	53.2000007629395	26.1254447404813	89.5	91.7	69	汉	4.71	5.07	1.64	3.31	.88	1.68	11.2	75.3	17.9	8.5	2	334
510184000471	5.2	2	4.9	17.4	26.6	17.2	45.5999984741211	20.5948657693994	87.8	62.9	74	汉	3.09	11.42	2.23	3.89	.99	1.89	5.4	64.09999999999999	29.1	3.5	1.6	151
510184000472		1	6.4	17.1			59.7000007629395	23.2331069680015	84.3		78	汉	4.51	4.6	.84	4.49	1.42	2.69	4.4	58.5	32.8	2.6	1.4	88
510184000473	7.5	1	7.7	24.7	28.4	23.7	60.4000015258789	25.1080713409576	89.2	63.6	69	汉	7.25	4.72	2.36	2.81	.78	.96	5.9	62.5	28.8	3.7	1.7	74
510184000474	6.2	2	7.5	17.8	34.9	18.5	54	26.0055353263526	91.8	99.3	62	汉	3.67	4.2	1.76	4.23	1.11	2.32	4.9	51.7	39.3	2.5	1.9	120
510184000475	5.3	2	4.1	20.8	34.7	16.3	48.5999984741211	22.1877275721882		90.09999999999999	64	汉	3.93	7.76	1.41	5.67	1.57	3.46	6.9	57	35.9	3.9	2.5	243
510184000476	5.4	2	6.3	10.7	39.8	17.4	54.7000007629395	24.7380461479604	89.40000000000001	125	65	汉	14.31	4.61	1.94	4.2	.96	2.36	4.1	53.1	38.5	2.1	1.5	162
510184000477	8.800000000000001	1	4.6	42.1	36.2	30.3	85.5	32.3786982248521	105.5	145.6	62	汉	1.88	6.83	17.95	5.58	.9399999999999999	-3.52	6.3	61.9	27.5	3.9	1.7	81
510184000478	5.4	2	12.9	12.3	36.7	15.8	48.4000015258789	23.7349849380335	84	99.90000000000001	73	汉	12.25	5.9	.88	5.65	1.82	3.43	5.9	59.4	32.7	3.5	1.9	158
510184000479	6.3	2	4.8	19.6	31.7	21.3	58.2000007629395	22.8198695828549	87	88.8	62	汉	9.24	4.81	7.48	4.77	.78	.59	6.8	57.8	36.4	3.9	2.4	148
510184000480		1	4.2	28			59.7000007629395				54	汉	6.22	4.87	2.01	5.95	1.35	3.69	8.6	64.09999999999999	27.9	5.5	2.4	220
510184000481	7.3	1	4.1	37.8	25.6	26.2	64.6999969482422	22.5997452020921	84.8	73.5	72	汉	3.89	5.04	2.39	3.59	1.12	1.38	6.2	71.2	22.5	4.4	1.4	129
510184000482	5.9	2	10.3	13.8	29	18.7	49.4000015258789	21.5229450384511	80	64.7	77	汉	6.08	4.95	1.11	3.32	1.23	1.59	6.3	45.4	45.4	2.8	2.8	314
510184000483	7.9	1	5.4	14.2	34	26.7	74.1999969482422	29.0569708334739	101	120.9	75	汉	12.29	5.82	.63	3	.9399999999999999	1.77	6.4	65.3	26.4	4.2	1.7	160
510184000484		1					83.6999969482422	29.9400758296807	103.5		66	汉	11.62	5.18	2.03	4.59	1.17	2.5	5	67.2	24.7	3.3	1.2	134
510184000485	6.2	2	3.9	24.6	38.5	19.9	60.5	25.3125789710625	96.8	123.4	64	汉	8.199999999999999	4.85	1.54	4.59	1.33	2.56	5.3	50.6	42.4	2.7	2.2	120
510184000486	5.6	2	6.3	17.8	36.5	17.9	52.7000007629395	22.1349614204594	77.7	103	66	汉	4.89	4.95	1.11	5.04	1.76	2.78	4.5	56.9	36.9	2.6	1.6	146
510184000487	5.6	2	4.1	16.7	32	17.6	49.0999984741211	21.4205061321637	81.59999999999999	76.8	53	汉	20.01	3.93	1.53	3.81	1.25	1.86	4.9	67.40000000000001	25.1	3.3	1.2	167
510184000488	5.6	2	3.6	20.2	41.9	17.9	57.7000007629395	25.3059079702379	88	143.4	55	汉	6.46	4.24	2.39	3.33	.95	1.29	4.4	62.1	30.8	2.7	1.3	130
510184000489	6.3	2	5.2	20.3	37.7	19.9	59.7999992370605	26.3664241824471	92.40000000000001	117.5	51	汉	9.49	4.71	1.21	3.89	1.21	2.13	5.5	65.5	26.4	3.6	1.4	176
510184000490	5.3	2	7.8	9.4	23.1	17	42	19.3835656899811	98.40000000000001	46.5	80	汉	6.3	5.2	.95	4.27	1.29	2.55	5	62.2	30.5	3.1	1.5	82
510184000491	5.2	2	8.5	14.2	34.4	15.5	44.9000015258789	21.6231217747135	80.5	80.40000000000001	65	汉	3.25	4.63	1.67	4.31	1.44	2.11	5.5	58.2	34.5	3.2	1.9	167
510184000492	6.2	2	4.9	16.8	37.9	19.8	60.0999984741211	24.664292085192	85.7	124.5	55	汉	4.29	5.01	.41	3.25	1.24	1.82	3.7	62.8	30	2.3	1.1	120
510184000493	7.1	1	7.2	39.8	20.1	24.7	56.2000007629395	20.7937441033602	76.8	53.2	69	汉	2.34	4.7	.82	4.33	1.21	2.75	5.2	60.2	30.5	3.1	1.6	112
510184000494	8.5	1	4.2	31.3	34.1	29.5	80.40000152587891	30.2608308652486	97	134.6	66	汉	7.81	4.68	1.13	4.96	1.14	3.31	6.8	54.2	38.5	3.7	2.6	100
510184000495	6.4	2	4.2	20.2	34.8	22.1	63.0999984741211	24.1926975142563	92.40000000000001	114.6	65	汉	11.48	4.88	2.42	3.93	.9399999999999999	1.89	6.4	53.9	38	3.4	2.4	104
510184000496	5.2	2	7.6	15	41.2	15.4	50.0999984741211	23.9939648587163		123.1	69	汉	13.07	3.93	3.01	4.53	1.16	2	7	54	38.3	3.8	2.7	196
510184000497	6.7	2	4.8	28	32.9	21.5	58.7000007629395	25.440319379126	92.09999999999999	91.5	52	汉	14.62	4.87	2.43	4.94	1.28	2.56	3.7	56.3	35.7	2	1.3	146
510184000498	6	1	8	20.8	29.7	19.2	51.9000015258789	23.0359425166162	85	84.3	75	汉	3.93	4.02	.4	3.26	1.41	1.67	7.3	61.8	30.1	4.5	2.2	162
510184000499	6.4	2	5.7	17.8	31.1	20.4	55.2000007629395	22.5089671984571	87	77.8	69	汉	7.21	4.41	2.48	3.78	1.09	1.56	4.8	62.4	29.5	3	1.4	100
510184000500	6.2	2	5	7.8	33.4	18	51	23.8276670985237	81.09999999999999	87.90000000000001	63	汉	5.86	4.59	2.6	3.84	.87	1.79	6.2	54.7	39.1	3.4	2.4	215
510184000501	6.5	1	6.2	31	27.3	20.6	53.4000015258789	22.3420124905565	82.5	65.8	75	汉	4.02	4.72	2.7	5.2	.98	2.99	8	74.2	18.8	5.9	1.5	107
510184000502	6	2	4.5	14.3	34.8	18.5	50.7999992370605	22.4877365415811	84.8	89.90000000000001	50	汉	6.66	4.96	1.05	4.96	1.18	3.3	8.300000000000001	69.09999999999999	23.3	5.7	1.9	173
510184000503	6.7	2	5.9	26.2	44.7	20.2	68.3000030517578	30.9302267786726	105.2	171	70	汉	12.94	6.94	2.59	3.43	1.05	1.2	6.7	65.7	26.9	4.4	1.8	120
510184000504	6.9	2	4.4	15.1	32.8	23.9	65.40000152587891	26.6342066797607	91.3	106.4	50	汉	5.78	4.93	1.49	3.97	.92	2.37	3.9	66.5	27.3	2.6	1	116
510184000505	7.3	1	4.7	38.3	34.9	24.1	66.5	27.5017834803197	93.40000000000001	114.3	54	汉	9.31	5.46	1.19	4.25	.92	2.79	5.5	56.8	35.5	3.1	1.9	133
510184000506	7	1	4.9	17.5	26	25.7	62.2000007629395	22.7637958896122	93	71.7	54	汉	11.84	5.24	1.09	5.16	1.01	3.65	6.8	66	26.5	4.5	1.8	173
510184000507	7.9	2	4.2	27	35.5	26	73.6999969482422	29.1890308442293	87	124.3	53	汉	7.48	4.76	1.24	4.6	1.24	2.8	5.7	60.2	32.3	3.4	1.8	245
510184000508	5.6	2	4.7	16.7	37.5	17.3	52.2999992370605	24.0065066525384	81.2	107.3	54	汉	6.76	5.26	1.47	5.77	1.22	3.88	4.4	55.8	37.6	2.4	1.6	175
510184000509	6.1	2	5.1	13.3	37.7	18	53.5999984741211	25.4232778926194	87	106.6	62	汉	7.6	4.52	1.4	4.7	1.35	2.71	6	62.1	31.1	3.7	1.8	121
510184000510	6	2	5.1	11.9	47.6	18.3	67.09999847412109	28.5521095048405	100	182.6	72	汉	9.539999999999999	6.27	1.45	4.84	1.25	2.93	3.8	59.1	33.6	2.2	1.2	91
510184000511	6.4	2	6.8	21.2	30.7	20.2	54.2000007629395	21.7663342935176	85.7	70	53	汉	6.88	4.6	2.84	6.01	1.23	3.49	6.7	49.1	43.4	3.3	2.9	248
510184000512	6.4	2	4.6	16.7	34.1	21.5	60.5	24.764947897415	87.3	104.9	65	汉	12.77	5.17	1.74	3.88	1.14	1.95	4.1	63.4	26.3	2.6	1.1	101
510184000513	6	2	5.3	20	34.3	20	57.7999992370605	23.1240602798094		102.9	61	汉	13.93	6.81	.83	5.71	1.82	3.51	6.7	78	16.6	5.2	1.1	105
510184000514		2	4.7	14.8			38.7000007629395				76	汉	5.7	4.24	1.1	3.96	1.36	2.1	6	57.9	32	3.4	1.9	152
510184000515	6.2	2	4.2	25.2	34.5	21.2	60.4000015258789	23.0147849130769	97.3	106.9	55	汉	3.23	5.56	1.45	5.44	1.25	3.53	5.4	48	43.3	2.6	2.3	117
510184000516	5.9	2	5	15.8	40.3	18.1	57.5	27.1981291471234	92.5	134.5	75	汉	12.24	5.16	3.15	4.88	1.17	2.28	3.7	66	26.8	2.4	1	134
510184000517	5.7	2	5.3	9.5	38.3	17.9	55.7999992370605	26.3577422265021	92	123.7	79	汉	12.5	4.01	1.29	4.74	1.7	2.45	4.2	58.1	35.5	2.4	1.5	91
510184000518	6.2	1	11.2	15.5	24.9	21.6	54.5	20.9472862502397	85.2	73.59999999999999	81	汉	4.8	3.92	1.54	5.05	2.45	1.9	5.8	55.8	35.2	3.2	2	100
510184000519	8.1	1	4.8	33.1	27.6	28.6	71.5	25.606672203438	90.90000000000001	91.40000000000001	71	汉	9.119999999999999	5.12	.86	4.79	1.31	3.09	5.5	59.2	33.3	3.2	1.8	140
510184000520	6.1	2	4.8	7.9	38	18.1	53.9000015258789	26.1748966362971	86	106.3	65	汉	16.62	4.52	1.04	4.14	1.24	2.43	6	66.3	26	3.9	1.5	161
510184000521	4.9	2	5.6	16.9	36.6	15.4	46.7000007629395	21.9084259537153	76.2	95.8	62	汉	4.87	4.45	1.07	3.92	1.35	2.08	5.3	62.7	31.6	3.3	1.7	140
510184000522	7.1	2	4.1	12	43	20.5	66.1999969482422	31.1417433676749	104.3	149.6	64	汉	3.24	4.16	.65	3.9	1.4	2.2	3.9	46	44.4	1.8	1.7	183
510184000523	6.1	2	4.8	22.7	34.2	18.8	53	23.2445945353274	81	87.8	54	汉	9.75	4.96	1.92	4.5	1.21	2.42	7	58.9	34.9	4.1	2.4	157
510184000524	7.8	1	4.4	19.5	25.8	25.3	61.2000007629395	25.8053637893993	87.8	65.40000000000001	65	汉	6.15	4.23	.66	4.34	1.42	2.62	5.4	66.40000000000001	26.6	3.6	1.4	110
510184000525		2	4.5	24.4			58.7000007629395	25.3734591731276	89.8		54	汉	4.51	4.86	1.66	4.91	1.16	3	5.2	53.2	39	2.8	2	154
510184000526	6.5	2	5	15.1	36	18.6	54.0999984741211	24.9001684899732	75.8	99.90000000000001	53	汉	4.37	4.23	1.35	4.83	1.36	2.86	5.7	57.9	36.5	3.3	2	215
510184000527		2	4.6	16			45.2999992370605	20.1333329942491			64	汉	10.76	5.5	.84	7.87	2.08	5.41	6.6	67.3	25.1	4.4	1.6	172
510184000528	7.6	2	4.2	18.8	32.4	24.8	66.90000152587891	27.0720438161946	88.3	97.7	52	汉	6.05	4.22	1.28	4.19	1.22	2.39	7.8	74.40000000000001	19.5	5.8	1.5	115
510184000529	6.3	2	4.4	15.6	37.9	18.1	54.4000015258789	25.7317959496446	88	103.5	61	汉	11.55	4.17	1.77	5.71	1.21	3.7	6.5	59.3	32.3	3.8	2.1	238
510184000530	7.2	2	3.3	17.5	40.6	23.6	72.5	30.7295057508681	102.4	149.2	50	汉	9.52	6.71	1.63	4	1.26	2	5.3	66.09999999999999	25.5	3.5	1.3	71
510184000531	6.7	2	3.4	17.8	43.6	19.2	63.5999984741211	28.9965940281245	94.5	150.3	61	汉	8.83	3.95	1.2	5.8	1.63	3.62	10.1	56	36.6	5.6	3.7	199
510184000532		1									53	汉	2.79	4.75	2.26	4.54	.96	2.55	4.5	60.8	31.7	2.7	1.4	105
510184000533	5.5	2	3.6	23.1	42.2	15.7	51.0999984741211	24.8151603025998	81	124.8	51	汉	8.92	4.26	2.41	5.31	1.48	2.73	3.8	46.7	43.9	1.7	1.6	114
510184000534	6	2	4.8	16.3	32.5	19.7	55	22.3132784291452	81.40000000000001	92	73	汉	10.51	4.01	.68	3.69	1.27	2.11	3	42.7	50.1	1.2	1.5	100
510184000535		2	5	17.6			56	25.6353445481862	80.90000000000001		78	汉	41.19	7.3	2	5.05	1.08	3.06	5.6	62.6	30.9	3.5	1.7	148
510184000536	6.3	2	4.6	12.8	43.6	19.9	65.5	28.3874088189928	89	166.2	55	汉	6.85	4.97	1.32	5.86	1.5	3.76	6.1	49.3	43.2	3	2.6	148
510184000537	6.6	2	5.7	11.5	38.8	20.4	63.0999984741211	27.2395572229815	109	132.9	74	汉	5.45	5.19	1.87	4.24	1.15	2.24	6.8	59.9	31.9	4	2.1	92
510184000538	6.9	1	4.8	26.3	30.3	22.8	60	24.1874527588813	87.5	81.3	68	汉	8.470000000000001	4.93	3.21	4.57	1.11	2	7.3	62.5	30.5	4.6	2.2	155
510184000539	7.1	2	5.4	27.5	31.4	23.9	63.5	25.3083231302928	82.8	85.90000000000001	53	汉	6.07	5.91	.92	4.28	1.38	2.48	6.2	57.2	35.1	3.5	2.1	90
510184000540	6.7	1	4.9	25.3	26.2	21.7	54.5999984741211	22.2643035815849	80	66.5	70	汉	1.61	4.84	2.43	5.51	1.18	3.23	6.7	71	22.4	4.7	1.5	225
510184000541	6.6	2	4	26.5	32.4	21.8	59.7999992370605	25.3795793003896	96.7	89.2	68	汉	8.9	4.17	.8100000000000001	5.12	1.77	2.98	6.6	56.4	35.6	3.7	2.3	179
510184000542		2	4.5	14.5			64.8000030517578	26.3898567868794	97.7		69	汉	13.12	5.05	2.76	3.75	.97	1.53	6.2	59.8	31.7	3.7	1.9	84
510184000543	7.8	1	3.9	40.7	26.1	26.7	64.59999847412109	23.9308090184779	85.7	72.09999999999999	70	汉	7	4.46	1.06	4.94	1.78	2.68	5.9	48.6	44.4	2.8	2.6	71
510184000544	5.2	2	1.8	14.4	37.8	15.5	48.2999992370605	23.0680063162688	81.59999999999999	103.4	71	汉	8.119999999999999	4.24	2.11	3.51	.89	1.66	5.6	72.59999999999999	20.4	4.1	1.1	100
510184000545	8.199999999999999	1	5.4	24.3	17.4	23.9	56.5999984741211	23.3774552417217		55.1	72	汉	9.94	8.130000000000001	1.38	3.14	.88	1.63	6.5	76.59999999999999	17.2	4.9	1.1	141
510184000546	6.9	2	5	17.2	38.9	22.9	68.8000030517578	29.237331928592	101	144.4	62	汉	27.83	5.57	2.05	6.55	1.42	4.2	6	61.1	31.8	3.7	1.9	118
510184000547	6.7	2	5.7	23.8	24.6	22	54.5999984741211	22.5513967303452	75	61.5	51	汉	2.8	3.91	.68	3.57	1.24	2.02	6	60.1	32.1	3.6	1.9	143
510184000548	8.300000000000001	1	4	28.8	32	27.1	71	29.6289619347128	97	96.5	52	汉	10.7	5.06	1.72	3.66	.86	2.02	6.2	68.59999999999999	23.7	4.2	1.4	108
510184000549	5.3	2	5.1	14.4	20	16.3	38.2000007629395	18.4476811520912	71.90000000000001	37.2	68	汉	5.68	16.44	.66	4.91	1.87	2.74	8	62	29	4.9	2.3	83
510184000550	6.8	2	5.3	19.2	31.8	22.6	60.7999992370605	24.66631475397	88.09999999999999	94.7	55	汉	4.68	4.9	2.44	5.48	1.37	3	5.8	63.9	27.7	3.7	1.6	124
510184000551	8.1	1	4	33.4	25.8	29.6	71.90000152587891	26.6350657211449	93.5	84.40000000000001	54	汉	9.550000000000001	5.34	9.630000000000001	4.59	.54	-.33	6.6	56	35.6	3.7	2.3	79
510184000552	5.3	2	6.8	7.5	28.5	17.5	46.2999992370605	18.7359578392627	77.8	64.8	60	汉	3.81	3.9	1.49	3.64	1.27	1.69	4.1	60.5	33.1	2.1	1.1	102
510184000553	4.8	2	5.8	12.3	44.1	14	48.5	23.8842720837181	91	135	80	汉	7.7	4.86	3.56	4.5	.84	2.04	6.8	60.3	32.5	4.1	2.2	84
510184000554	7.1	2	5.8	8.199999999999999	40.5	22.8	70.8000030517578	30.443430497934	88.5	157.6	75	汉	6.87	4.74	1.01	2.9	1.23	1.21	3.6	57.5	32.2	2	1.1	102
510184000555	5.5	2	5.1	21.4	25.5	16.9	43.2999992370605	19.9293402408185	71	51.1	70	汉	5.34	4.65	1.4	4.01	1.43	1.94	4.7	49.8	41.2	2.3	1.9	84
510184000556	7.3	1	7.3	19.2	30.7	26.4	70.6999969482422	25.4418211552323	99.8	100.5	77	汉	68.75	5.66	.99	3.35	1.43	1.47	4.5	61.1	28.8	2	.9	115
510184000557	6.8	2	8.199999999999999	28.9	41.8	21.4	68.90000152587891	29.0898841622594	106	155.9	81	汉	11.5	4.23	2.69	2.94	.85	.87	5.9	66.3	25.6	3.9	1.5	81
510184000558	6.4	2	6.3	7.8	40.1	19.9	61.9000015258789	27.4744669557976		138	83	汉	73.7	7.15	1.95	4.54	1.07	2.58	4.8	58.6	35.2	2.8	1.7	177
510184000559	6.3	1	6.6	16.3	22.9	22.4	54.4000015258789	24.970440106693	91.5	71.40000000000001	87	汉
510184000560	6.5	2	6	13.2	39.6	19.9	60.9000015258789	27.5419931836413	93.2	130.6	61	汉	16.21	4.23	1.55	4.94	1.55	2.69	6	54.1	38.5	3.2	2.3	158
510184000561	6.7	1	4.7	42.3	19.8	21.9	50.7999992370605	19.3807245098872	78	45.9	63	汉	1.77	4.33	2.53	3.99	1.37	1.47	7.7	71.2	22.6	5.5	1.7	201
510184000562	6.5	2	4.3	20	39.9	20.9	64	27.1267361111111	87.90000000000001	135.4	51	汉	10	5.64	5.86	4.45	.99	.8	6.8	51.4	41.1	3.5	2.8	102
510184000564		1									75	汉	4.12	4.42	.84	4.15	1.83	1.94	5.7	62.1	30.6	3.5	1.7	122
510184000565	7.9	1	5.7	44.9	30.1	30.2	77.6999969482422	26.5412261596901	97.90000000000001	103.6	62	汉	5.85	4.65	.73	4.52	.96	3.23	7.5	70.90000000000001	22.6	5.3	1.7	166
510184000566	6.9	2	5	29.6	37.3	22.1	65.1999969482422	26.3171053718551	90	126	54	汉	8.35	4.44	1.31	5	1.27	3.13	5.4	57.5	33.3	3.1	1.8	152
510184000567	5.4	2	6.7	14.3	28.5	15.4	42.0999984741211	20.4445839935515	79	55	84	汉	5.42	4.54	1.12	3.3	1.43	1.36	7	65.90000000000001	27.3	4.6	1.9	113
510184000568	5.8	2	4.8	13.3	37.2	16.4	49.5999984741211	25.3061216704699	84.5	99	64	汉	5.31	4.93	.7	3.52	1.4	1.8	6.7	50.9	42	3.4	2.8	104
510184000569	6.3	2	4.9	25.5	37.1	19.4	56.7000007629395	24.2531467122612	94.7	109.8	59	汉	5.56	4.2	3.94	4.82	.87	2.16	6.6	56.4	34.9	3.7	2.3	160
510184000570	7.2	1	4.1	24.7	33.4	22.5	62.2000007629395	26.3295026149342	92.40000000000001	99.5	71	汉	4.72	4.7	.9399999999999999	4.43	1.43	2.57	5.4	56.7	33.7	3	1.8	172
510184000571	7.1	2	4.9	30.6	35.1	23.2	66	27.3653510705035	95.8	109.1	55	汉	6.95	4.1	1.62	3.91	.9399999999999999	2.23	5.4	47.5	46.2	2.5	2.5	161
510184000572	7.1	2	3.4	22.6	36	25.8	73.6999969482422	26.3630057076597	96.59999999999999	135.2	50	汉	5.79	4.81	1.52	4.28	.89	2.7	5.8	45.2	45.8	2.6	2.7	100
510184000573	7.3	1	5.1	24.2	35.4	21.4	60.5	27.397930256191	92.59999999999999	95	73	汉	18.6	4.71	1.84	4.49	1.12	2.53	8.300000000000001	61.9	30.1	5.2	2.5	221
510184000574	6.6	1	5.6	25	35.4	22.1	62.5999984741211	22.937930717965	87.90000000000001	113.3	64	汉	6.57	3.92	1.03	5.17	1.49	3.21	5.9	64.40000000000001	27.1	3.8	1.6	144
510184000575	7.2	1	5.3	41.7	32.6	24.6			87.2	104	72	汉	6.53	7.54	2.24	3.62	1.04	1.56	6.3	69.09999999999999	23.2	4.4	1.4	145
510184000576	8	1	4	28	30.3	29.7	77.09999847412109	27.9120883144723	101.7	116.9	55	汉	6.75	5.24	1.96	4.53	1.06	2.58	6.1	51.3	42.1	3.1	2.6	114
510184000577	6.5	2	5.7	24.7	37.7	20.8	62.5999984741211	25.7232077885113		125	55	汉	9.300000000000001	4.6	1.31	4.48	1.27	2.61	4.3	53.5	38.7	2.3	1.7	154
510184000578	5.4	2	5.7	10	47.6	15.4	55.7000007629395	27.3915211012766	97	162.3	65	汉	10.24	4.65	1.57	4.35	1.24	2.4	4.7	51.7	40	2.4	1.9	215
510184000579	7.5	1	4.8	50.3	22.4	28.7	66.1999969482422	23.9948867503789	90	69.2	56	汉
510184000580	5.3	2	4.2	18.8	40.2	15.4	49.4000015258789	24.2933781986504	89.09999999999999	113.6	56	汉	7.41	5.8	2.02	4.81	1.25	2.64	4.1	54.4	37.1	2.2	1.5	143
510184000581	6.7	1	6.6	19.2	22.2	22.6	53.7000007629395	19.3940114626694	79	54.8	82	汉	1.77	4.62	1.56	3.91	.9399999999999999	2.26	5.3	53.1	38.3	2.8	2	185
510184000582	8.1	1	3.9	28	27.4	29.9	74.1999969482422	26.3838252737294	99	92.40000000000001	61	汉	12.18	8.630000000000001	1.09	4.22	1.15	2.57	8.199999999999999	56.4	35.6	4.6	2.9	186
510184000583	7.8	1	5.7	18.8	24.5	28.4	68	25.468584501018	90.09999999999999	80	66	汉	7.64	4.05	1.23	2.81	.92	1.33	7.7	72.40000000000001	20.6	5.5	1.5	86
510184000584	5.3	2	6.1	13.9	47.8	14.4	53.7000007629395	26.5941513484222	90.08	156.9	67	汉	6.7	3.94	1.04	5.81	1.39	3.95	7.6	62	29.5	4.7	2.2	180
510184000585	6.3	2	3.9	29.2	33.5	21	56.9000015258789	23.4711869638304	84.5	99.59999999999999	69	汉	6.05	4.28	1.68	5.08	1.47	2.85	9.1	59.5	30.2	5.4	2.7	148
510184000586	5.2	2	6.5	13	31	17	47.4000015258789	20.4889606114351	79.90000000000001	68.90000000000001	60	汉	4.76	5.68	1.52	2.98	1.16	1.13	5.8	55	37.4	3.2	2.1	90
510184000587	6.7	1	3.5	33.6	21.3	23.4	54.9000015258789	20.7649683744165	80.09999999999999	55.9	62	汉	8.81	4.5	1.04	2.8	1.02	1.31	4.8	54.4	36.4	2.6	1.7	111
510184000588	6.2	2	4.5	18	34.5	18.4	52.2000007629395	25.5984750581308	92.09999999999999	89.59999999999999	70	汉	9.08	4.33	3.63	3.87	.85	1.37	5.3	64	28.9	3.4	1.5	99
510184000589	6.7	2	5.6	17.8	44	20.8	69.40000152587891	30.4776165300571	109.4	160.9	76	汉	12.52	5.97	2.23	5.2	1.03	3.16	6.9	47	46.5	3.2	3.2	170
510184000590	6.6	1	4.2	23.7	18.9	23.4	53.2000007629395	20.3214458337749	82	48.4	67	汉	6.78	4.67	1.53	4.68	1.37	2.61	5	46.9	42.8	2.3	2.1	79
510184000591	6.8	1	4.4	33	28.9	22.7	58.7999992370605	22.4328071557072	81.5	73.8	83	汉	6.2	5.19	2.11	3.62	1.02	1.64	7.6	70.3	22.9	5.4	1.7	139
510184000592	6.4	1	4.8	24.2	20.3	21.7	51.7999992370605	21.2853382795285	79.5	65.40000000000001	62	汉	3.09	4.64	1.11	4.35	1.62	2.23	4.5	46.8	47.5	1.7	1.7	87
510184000593	6	2	4.9	21	38.3	18.4	56.7999992370605	25.6877693369709	92.2	117	74	汉	7.98	4.67	2.65	5.46	1.51	2.75	5.2	55.8	35.8	2.9	1.8	153
510184000594		2	3.5	18.6			63.0999984741211	28.5369406291971	94.59999999999999		53	汉	7.98	4.72	1.75	3.99	1.03	2.16	6.3	61.8	31.4	3.9	2	299
510184000595	5.7	2	4	11.9	26.9	19.3	49.2000007629395	20.2949452646735	82.5	62.6	75	汉	7.15	4.85	3.97	5.61	1.11	2.7	11.5	52.4	38.3	6	4.4	79
510184000596	6.2	1	9.4	6.2	19.3	21.1	49	18.8801308200411	74.8	46.7	72	汉	3.25	5.11	1.46	4.14	1.23	2.25	5	49.9	39.4	2.5	1.9	228
510184000597	6	1	5.7	24.7	20.6	19.5	46.7000007629395	18.6361011054119	68.90000000000001	49.9	77	汉	4.55	4.62	1.78	3.75	1.39	1.55	4.4	47.5	44.6	1.6	1.5	88
510184000598	6.4	2	7.1	24.4	37.2	18.6	55.7000007629395	26.7128862400052	84.5	105	64	汉	6.47	4.69	2.67	4.24	1.03	2	5.9	44.8	47.1	2.6	2.8	170
510184000599	7.9	2	3	16.1	40.3	25.1	75.6999969482422	31.6721016671334	102.5	153	55	汉	12.67	7.26	2.69	4.41	1	2.19	5	61.9	30.7	3.1	1.5	147
510184000600	4.8	2		13.8	23.5	15.4	40.5	19.8608855306829		56.7	80	汉	3.39	6.34	.87	4.49	1.53	2.56	4.8	56.2	36.1	2.7	1.7	164
510184000601	7.3	1	3.8	32.7	27.4	26.1	65.3000030517578	24.6682360594281	84	77.5	55	汉	10.18	4.81	.8100000000000001	3.7	1.35	1.98	5.2	59.2	33.5	3.1	1.7	140
510184000602	6.3	2	8.699999999999999	14.9	33.5	21.2	58.5	24.3810851124927	89	95.5	61	汉	8.83	4.83	1.61	4.87	1.32	2.82	5.4	52.8	39.2	2.9	2.1	80
510184000603	7.3	1	5.4	30.2	25.6	26.3	63.5999984741211	23.1639217081721	87.3	70.59999999999999	61	汉	5.15	4.34	1.97	3.83	.84	2.09	5.5	57.2	35.9	3.1	2	198
510184000604	6.7	1	5.3	26.9	32.2	23.5	63	24.8573268351809	88.5	92.40000000000001	56	汉	11.15	4.51	8.9	5.37	.78	.54	6.8	48.5	43.5	3.3	2.9	167
510184000605	6.5	2	5.9	13.4	44.2	18.4	62.5999984741211	28.3489321030022	92.5	153.5	63	汉	11.6	4.9	1.61	4.28	1.25	2.3	8.199999999999999	66.3	26.5	5.4	2.2	199
510184000606	5	2	4.9	14.4	26.7	16	41.5999984741211	18.1725326850578	69.09999999999999	51.1	55	汉	4.46	4	1.88	5.05	1.23	2.97	5.3	65	26.9	3.4	1.4	213
510184000607	5.7	2	3.6	20.6	22.5	18.2	43.7999992370605	20.8323420865924	78	40.4	60	汉	5.21	6.41	2.79	3.58	.98	1.33	4	59.2	31.6	2	1.1	104
510184000608	6.1	1	4.4	17.4	35	20.2	57.9000015258789	22.9892456890714	87.8	107.5	72	汉	6.22	5.59	1.19	4.01	1.13	2.34	6.1	60.8	29.6	3.7	1.8	102
510184000609	5.8	2	4.7	26	35.9	19.4	56.7000007629395	23.5093246450857	88	114.8	70	汉	11.27	4.96	1.05	3.5	1.5	1.52	3.8	49.8	40.1	1.9	1.5	95
510184000610	7.7	1	4.4	19.7	29.5	25	63.2999992370605	26.0108478127303	87.8	73	77	汉	11.26	6.31	1.25	4.84	1.11	3.16	6	70.3	22.8	4.2	1.3	84
510184000611	6.7	1	3.3	33.5	12.5	21.9	46.2000007629395	19.1311005281092	70.90000000000001	28.1	65	汉	2.76	4.76	1.11	4.53	1.42	2.61	5	71.59999999999999	21.4	3.6	1	138
510184000612	7.3	2	5.6	13.6	40.1	21.7	67.6999969482422	31.630058624584	99.7	138.9	61	汉	16.39	5.73	2.12	4.49	1	2.53	5.1	53.7	38.6	2.7	2	104
510184000613	5.4	2	5.4	15.1	35.3	16.1	47	23.4738853026009	83.7	87	79	汉	7.49	4.89	1.52	4.9	1.46	2.75	7.9	53.1	39.8	4.2	3.1	158
510184000614	6.6	2	26.3	15.7	37.5	20.3	61.2999992370605	27.7228919350174	92.3	121.2	52	汉	7.41	4.16	1.23	3.43	1.2	1.67	6.4	64.09999999999999	28.9	4.1	1.8	176
510184000615	4.8	2	6.9	13.1	26.1	14.4	37.9000015258789	18.6904280975211	70.7	45.3	74	汉	4.53	4.71	1.43	4.93	1.54	2.74	3.9	56	36.5	2.1	1.4	184
510184000616	6.3	2	6.7	23.1	37.3	20.7	61.2000007629395	25.0835712295292	91.2	125.7	52	汉	10.18	4.74	2.58	4.28	.99	2.12	9.699999999999999	78.40000000000001	16	7.6	1.5	169
510184000617	5.9	2	5.2	29.1	37.2	17.1	51.5999984741211	24.7123470619945	81.3	101.4	53	汉	15.25	5.7	1.34	4.5	1.46	2.43	8.1	85.8	10.2	9.300000000000001	1.1	169
510184000618	8.1	1	5.2	19.3	28.6	29.1	73.09999847412109	27.6487998961075	92.3	98.3	58	汉	13.03	5.21	1.64	3.41	.97	1.69	6.7	59.9	32.6	4	2.2	107
510184000619	6.4	2	5.2	23.7	37	21.4	63.5	24.3762370460454		126	62	汉	8.42	4.5	2.21	4.27	1.29	1.98	5.6	68.2	23.9	3.8	1.3	176
510184000620	6.7	2	8.699999999999999	17.3	28.7	21.4	55.4000015258789	23.3597577693873	80.59999999999999	67.40000000000001	62	汉	13.36	5.55	2.19	4.31	1.02	2.29	12.8	73.8	20.5	9.4	2.6	171
510184000621		2	9.800000000000001	16.7			47	20.0515281610914	72.40000000000001		63	汉	2.7	4.1	1.38	3.92	1.41	1.88	3.8	36.2	54.8	1.1	1.8	118
510184000622	5.9	1	5.2	28.8	23.2	20	47.7000007629395	19.0592333645018	76	50.4	52	汉	5.6	5.11	1.61	6.69	1.82	4.14	5	56.9	34.8	2.8	1.7	169
510184000623	7.1	1	3.4	38.1	25	24.2	59	23.396506544677	86.09999999999999	64.90000000000001	63	汉	5.89	4.69	2.81	4.2	.95	1.97	5.9	61.8	28.4	3.6	1.6	135
510184000624	5.1	2	8.699999999999999	12.5	39.9	15.7	51	23.095775918442	86.5	119.1	82	汉	5.34	4.97	1.79	3.56	1.17	1.58	6.4	56.3	36.3	3.6	2.3	137
510184000625	7.5	1	5	41.5	36.1	28.8	81.3000030517578	28.6345756506645	110	151.7	71	汉	8.68	9.109999999999999	.9	3.67	1.51	1.75	7.5	68.3	24.2	5.1	1.8	339
510184000626	6.8	2	4.9	17.8	38	22.9	67.8000030517578	26.2215055984682	92.2	132.4	64	汉	10.12	4.53	2.5	4.78	1.01	2.63	6.3	58.1	33.2	3.7	2.1	159
510184000627	6.6	1	3.8	10.2	32.6	22.7	62.2999992370605	23.1069027095757	85.90000000000001	99.59999999999999	78	汉	6.17	4.8	1.76	4.67	.89	2.98	5	58.8	32.1	2.9	1.6	123
510184000628	7.6	1	4	18.2	21.5	28.4	65.3000030517578	23.5550877189831	85.5	69.2	60	汉	8.289999999999999	5.41	.97	4.03	1.13	2.46	5.5	57.4	33.9	3.1	1.8	92
510184000629		2	4.2	16.5			45.7999992370605	19.8756768740249	73		56	汉	3.01	4.45	.52	4.42	2.13	2.05	2.6	49.2	41.4	1.2	1	117
510184000630	6.4	2	4.2	22.6	26.2	20.5	51.7000007629395	22.6144988080101	87.2	65.5	68	汉	6.51	5.05	1.27	4.27	1.23	2.46	4.5	55.1	37.5	2.5	1.7	165
510184000631	6.7	1	5.2	40.9	22	24.4	56.5	20.0901103675992	80.5	55	53	汉	4.05	4.62	1.84	5.51	1.24	3.43	6.7	68	24.9	4.5	1.6	114
510184000632	6.3	2	5.1	19.4	36.1	19.4	56.4000015258789	25.7139620545268	87	100.9	53	汉	5.32	5.21	5.88	2.81	.53	-.39	3.6	57	34.7	1.7	1	145
510184000633	5.6	2	5	15	34.1	16.6	48.0999984741211	21.9298138674487		84.90000000000001	69	汉	15.1	5.54	3.85	5.34	1.15	2.44	5.8	54.5	39	3.1	2.2	145
510184000634	5.9	2	4.6	24.4	37.4	19.3	56.9000015258789	24.5953977325892		115.2	54	汉	7.14	5.17	8.25	6.67	1	1.92	9.1	64	28.6	5.8	2.6	223
510184000635	5.5	2	4.5	14.8	32.6	16.9	47.5999984741211	21.3543975364028	85.09999999999999	73.5	69	汉	7.62	5.04	1.76	4.28	1.17	2.31	4.1	61.8	30.9	2.1	1	92
510184000636	8.4	1	3.9	25.9	30.8	27	70.5	28.8952900267394	91.5	93.09999999999999	76	汉	5.58	4.57	1.47	3.33	1.04	1.62	7	59.3	31.4	4.1	2.2	112
510184000637	7.1	2	4.9	17.7	41.9	21.7	69.59999847412109	28.8580059507702	92.40000000000001	148.8	63	汉	5.26	4.47	1.02	5.17	1.89	2.82	4.7	52.8	38.7	2.5	1.8	75
510184000638	4.4	2	8.9	8.199999999999999	34.8	14.1	42.4000015258789	20.0281061989721	76	84.3	74	汉	5.24	4.22	1.1	4.08	1.47	2.11	6.4	57	35.2	3.7	2.2	116
510184000639	7.1	1	3.6	31.4	30.7	26.4	69.09999847412109	24.251195529259	91.09999999999999	95.8	77	汉	6.06	4.87	1.07	4.17	1.01	2.67	4.5	52.3	40.3	2.3	1.8	127
510184000640	8.300000000000001	1	5.3	19.9	19.7	27.9	62.0999984741211	24.1069083080021	72	54.8	54	汉	3.6	4.46	.49	3.36	1.38	1.76	5	64.2	26.7	3.2	1.3	80
510184000641	6.7	2	4.7	9.6	39.3	21.6	65	26.9507245391322	94.40000000000001	133.9	54	汉	10.84	4.34	3.01	4.95	1.35	2.23	7.4	67.2	27	4.9	2	130
510184000642	8.1	1	8.1	15.1	27.4	28.8	70.5	26.698224852071	93.59999999999999	86.3	55	汉	11.16	7.43	1.43	4.57	1.6	2.32	6.2	60.5	32.3	3.7	2	263
510184000643	6.2	2	4	16.1	37.7	20.2	59.5	24.7020804548836	85.90000000000001	116.8	50	汉	25.8	5.51	2.46	3.6	.92	1.56	5.7	59.9	32.6	3.4	1.8	146
510184000644	7.1	2	4.6	21.8	38.7	20.7	62.9000015258789	28.030253745483	88.59999999999999	127.3	59	汉	6.18	4.75	.8	5.2	1.76	3.08	5.3	40.3	51	2.1	2.7	181
510184000645		1									63	汉
510184000646	7.2	2	5.4	22.7	37.7	22	61.5	26.7594210566621	98.5	125	64	汉	6.54	4.84	1.42	3.42	1.46	1.31	5.6	63.7	28.6	3.6	1.6	102
510184000647	6.6	2	4.8	14.4	42.1	20.3	65.3000030517578	26.832677125147	94.59999999999999	145.5	57	汉	8.300000000000001	4.52	2.15	5.83	1.4	3.45	5.6	50.8	41.2	2.8	2.3	186
510184000648	6.2	2	3.9	15.2	33.1	18.2	50.9000015258789	24.7180378666143		76.09999999999999	57	汉	7.79	5.52	2.22	3.73	.93	1.79	6	62	30.7	3.7	1.8	157
510184000649	5.3	2	7	21.1	26.6	16.6	43.7000007629395	20.0047245770349	72.90000000000001	52.9	61	汉	1.96	5.13	1.06	4.59	1.54	2.57	4.7	52.5	39.1	2.4	1.8	120
510184000650	7.1	1	4.7	31.5	23.4	29.1	68.1999969482422	22.218572430022	82.3	76.2	63	汉	3.25	5.42	.93	2.81	1.19	1.2	5.2	64.3	27.4	3.3	1.4	127
510184000651	5.8	2	8.4	20.3	31.1	19.2	52.0999984741211	21.9397883227773	84	75.2	61	汉	3.32	4.52	1.19	4.38	1.46	2.38	5.2	57.3	35.3	3	1.8	209
510184000652	8.699999999999999	1		11.9	29.1	29.2	72.8000030517578	29.876216050897	98	84.5	53	汉	5.39	5.84	1.97	4.66	1.29	2.47	6.8	44.5	46.6	3	3.2	112
510184000653	6.4	2	5.8	21.3	28.4	20.7	53.5999984741211	23.9497834126839	77.5	68	69	汉	3.67	4.73	1.77	5.74	1.85	3.09	4.4	51	40.7	2.2	1.8	182
510184000654	6.3	2	7.8	5.9	41.9	18.2	58.5	28.3297231096447	95	136	84	汉	17.79	6.04	1.63	4.32	.99	2.59	8.699999999999999	72.8	20.9	6.3	1.8	192
510184000655	8	1	6.7	22.2	28.1	26.3	67.40000152587891	26.4271344423106	96.8	77.7	68	汉	5.22	4.47	1.1	4.11	1.35	2.26	4.9	57.8	34.2	2.8	1.7	140
510184000656	5.7	2	30.5	15.3	35.3	17.8	51.4000015258789	22.4239120589509	83.2	98.7	61	汉	9.59	4.7	1.82	3.46	.88	1.75	4.3	60.8	31.7	2.6	1.3	121
510184000657	7.8	1	4.3	30.8	26.3	30.9	75	24.915081098589	94.5	90.2	53	汉	7.54	6.38	1.26	3.38	1	1.81	6.1	55	36.9	3.3	2.2	199
510184000658	6.6	2	5.7	28.3	42	22	70.09999847412109	27.9741035912289	95.90000000000001	164.6	73	汉	10.66	5.34	2.76	4.1	1.13	1.72	6	68.3	24.6	4.1	1.4	100
510184000659	7	1	5.4	32.4	29	25.4	65.6999969482422	23.2780601432264	95.8	91.2	52	汉	6.92	8.15	10.34	5.28	.8	-.22	5.5	62	29.9	3.4	1.6	174
510184000660	6.2	2	5.5	14.7	39.1	19.6	59.7999992370605	24.9228866859106	91	129.6	67	汉
510184000661	5.7	2	4.5	16.7	27.7	19	49	19.7781936131773	72	59.5	51	汉	6.15	3.97	1.42	4.03	1.38	2	7.2	55.8	36.2	4	2.6	138
510184000662	6.5	1	5.2	24.1	34.9	22	63.2999992370605	24.3296000671315		112.1	67	汉	8.35	5.12	1.44	3.97	1.04	2.28	5.3	68	25.4	3.6	1.3	107
510184000663	6	2	5.3	20.4	41.7	18.3	60.0999984741211	26.0128109739098	91.09999999999999	144.3	66	汉	7.95	4.52	1.75	4.37	1.17	2.4	6.9	60.4	32.5	4.2	2.2	183
510184000664	6.1	2	17.5	12.6	37.3	20.6	62	24.3708296891737	91.2	125.3	76	汉	4.6	4.86	1.17	3.94	.98	2.43	6.6	47.9	45.7	3.1	3	191
510184000665	7.7	1	5.7	37.8	24.6	29.7	72.09999847412109	24.1461436076419	95.7	88.5	77	汉	2.97	4.49	.86	4.26	1.6	2.27	6.9	62.9	28	4.3	1.9	153
510184000666	6.1	2	6.7	11.3	29.1	18	47.4000015258789	21.6691565742248	73.5	54.3	60	汉	2.52	5.76	1	5.24	2.3	2.49	7.1	84.8	11.2	6	.8	86
510184000667	6.5	1	8.4	28.3	29	20.4	54.4000015258789	21.6541120026586	78.5	68.7	88	汉	4.56	5.73	.67	4.1	1.29	2.51	7.3	66	26.7	4.8	1.9	110
510184000668	6.6	2	6.9	13.4	35.4	19.1	55.5	26.9894901466478	90.5	101.4	59	汉	5.26	5.48	1.33	4.8	1.3	2.9	4.9	59.7	32.7	2.9	1.6	182
510184000669	5.4	2	4.6	20.6	31.5	18.6	51	19.6507484045326	75.59999999999999	80.8	59	汉	7.22	5.51	1.73	3.49	1.13	1.57	4.4	57	35.1	2.5	1.5	187
510184000670	6	2	6.1	20.5	30	20.1	54	22.9180150452525	87.8	74.09999999999999	67	汉	7.52	5.29	2.72	2.85	.83	.78	9.1	68.3	25.5	6.2	2.3	202
510184000671	6.1	2	4.1	22.1	24.9	18.8	46.7000007629395	21.2055277692237	75.5	51.7	54	汉	3.05	4.49	1.85	3.95	1.32	1.79	4.4	58.4	33.9	2.6	1.5	168
510184000672	6.4	1	17.3	11.9	28.8	17.7	45.5999984741211	22.4246553557166	77	59.3	82	汉	2.14	5.14	1.47	4.19	1.15	2.37	6.3	54	37.1	3.4	2.3	99
510184000673	7.4	2	3.5	25.7	43	21.8	70.1999969482422	31.7479111493704	102.8	153.1	51	汉	3.42	4.96	1.9	3.68	.97	1.85	4.2	66.3	27.4	2.7	1.1	64
510184000674	6.2	2	12.2	15.8	25.8	20.8	52.5	21.2448769496727	72.8	62.9	64	汉	2.6	4.63	1.12	4.4	1.71	2.18	3.4	43.8	47.5	1.5	1.6	88
510184000675	6.9	1	6.3	18.4	23.2	21.6	56.2999992370605	22.9575148294377	85	65.09999999999999	73	汉	2	3.98	.58	2.81	.9	1.65	3.8	74.40000000000001	19	2.8	.7	50
510184000676		2	9.4	10.1			56.7999992370605	26.5374798630799	101.1		57	汉	6.06	5.04	2.43	5.26	1.27	2.89	5.1	57.3	35.1	2.9	1.8	123
510184000677		1	3.8	41			69.1999969482422	29.5999586576855	96.40000000000001		64	汉	35.61	8.42	1.86	4.73	.93	2.95	9.5	80.8	13.8	7.6	1.3	95
510184000678		1	4.5	18			69.59999847412109	29.3854259574313	97		72	汉	6.57	5.11	.98	3.57	1.05	2.07	3.7	57.4	33.9	2.1	1.2	92
510184000679	5.8	2	3.6	20.8	41.5	18.8	60.5	25.8110096541709	83.2	144.1	56	汉	7.61	5.13	3.78	4.75	1.04	1.99	5.8	64.8	27.7	3.8	1.6	132
510184000680	5.1	2	5.4	10.4	27.8	16.5	43.5	19.9671712164276	75.3	56	64	汉	2.06	7.02	.66	2.35	1.21	.84	3.8	60.3	30.2	1.9	.9	110
510184000681		1	10.8	36.6			64.90000152587891	21.6346030720065	89.5		65	汉	3.19	4.72	.7	2.89	1.57	1	5	55.4	36.4	2.7	1.8	128
510184000682	6.3	1	5.6	26.5	23.7	22.5	53.2000007629395	20.5238998352453	78.40000000000001	57.9	53	汉	4.99	4.66	1.34	4.32	1.33	2.38	7.2	63.5	29	4.6	2.1	185
510184000683	8.300000000000001	1	4.6	40.3	33.8	27.2	74.09999847412109	29.4957650983177	100.2	116.9	63	汉	8.1	5.2	1.71	4.52	.96	2.78	3.4	55.9	35.6	1.9	1.2	78
510184000684	6.5	2	4.7	14.2	40.5	18.7	58	27.4724103582355	91.2	124.6	64	汉	6.27	4.6	1.74	5.05	1.53	2.73	4.6	63.4	29	2.9	1.3	114
510184000685	6.2	2			32.9	20	54.7999992370605	24.3555552164714		81.90000000000001	51	汉	7.02	4.23	6.24	4.87	.78	1.25	3.6	55.2	36.5	2	1.3	144
510184000686		1									86	汉	4.85	4.58	1.67	3.16	.87	1.53	5.6	57.7	35	3.2	1.9	181
510184000687	6	2	3.7	16.6	38.5	18.3	56.2000007629395	23.9452177578668	87.5	117.6	53	汉	5.23	4.29	1.79	3.25	1.15	1.29	4.8	44.9	46.5	2.2	2.2	147
510184000688	6.6	1	3.5	30.1	14.9	22.1	47.9000015258789	18.3649806001702	64.5	30.6	50	汉	2.92	4.19	1.05	3.44	1.61	1.35	4.5	48.2	42.7	2.2	1.9	105
510184000689	6.2	2	3.4	16.5	43.1	21.2	69.8000030517578	26.0152286178526	93.09999999999999	166	59	汉	6.54	5.71	2.11	3.84	1.12	1.76	5	52.5	40.3	2.6	2	232
510184000690	6	2	4.8	16.1	33.3	16.6	46.5999984741211	23.8777329240238	80	69.90000000000001	58	汉	6.71	5.04	1.74	5.13	1.44	2.9	4.9	76.3	18.9	3.7	.9	120
510184000691	6.4	1	3.3	39.2	21.3	21.7	52.5999984741211	21.5036525443487	72.2	47.1	59	汉	1.32	4.35	1.06	3.79	1.11	2.2	3.7	59.9	30.4	2.2	1.1	91
510184000692	6	2	4.6	21.3	40.6	18.7	58.4000015258789	25.7833805480641	92.40000000000001	129.3	57	汉	8.69	4.6	1.99	4.77	1.42	2.45	5.9	64.09999999999999	29.1	3.8	1.7	226
510184000693	6.5	2	3.8	21.9	50.2	17.4	65.40000152587891	33.0361602111682	99.3	185.5	55	汉	7.88	4.95	1.55	4.89	1.04	3.15	7.5	64.3	29	4.8	2.2	252
510184000694	6.2	2	6	14.6	36.7	20.9	61.7999992370605	24.9764680594458	97.7	123.8	63	汉	3.94	6.14	1.9	4.95	1.35	2.74	4.9	45.7	45.8	2.2	2.2	123
510184000695	7.4	2	3.3	20.7	36.2	24.9	70.8000030517578	28.4327769873457		125.3	55	汉
510184000696	5.4	1	6.4	21.1	31.7	18.6	52.5	20.6365896561551	82	87.09999999999999	79	汉	2.91	4.93	.85	4.06	1.4	2.27	6.2	56.4	34.8	3.5	2.1	168
510184000697	4.8	2	4.5	18.1	31.3	15.1	42.7000007629395	19.3110525531696	75	63.9	69	汉	2.63	4.7	1.03	4.22	1.24	2.51	4.5	58.7	32.4	2.6	1.4	140
510184000698	8.5	1	4.7	32.3	32.7	28.7	77	29.928296465818	102	114	53	汉	4.78	5.19	7.36	5.62	1.25	1.02	6.1	61.3	30.7	3.7	1.8	89
510184000699	6.3	2	6	21.6	26.2	20.9	52.5	19.1211622461575	87.3	58.1	54	汉	5.95	4.43	1.91	3.81	1.21	1.73	6.8	68.59999999999999	24.3	4.6	1.6	99
510184000700	7.3	1	4.5	32.4	22.1	28.5	65.3000030517578	22.6484158081627	86.40000000000001	64.40000000000001	52	汉	2.96	4.31	1.78	4.09	.99	2.29	6.9	64.3	27.6	4.4	1.9	123
510184000701	5.4	2	8.199999999999999	15.1	26.9	16.4	43.0999984741211	20.3587574422225	77.2	52.2	82	汉	2.04	4.74	1.28	4.7	1.6	2.52	5.2	54.6	35.8	2.8	1.8	89
510184000702		1	7.5	16.3			47	20.5858559401801	71.90000000000001		79	汉	4.41	4.45	.72	3.5	1.2	1.97	5.3	67.40000000000001	26.2	3.5	1.3	127
510184000703	6	2	5.9	22.7	26.8	19.5	49.5999984741211	20.6718253739667	70.5	55.5	51	汉	1.14	4.39	.43	4.7	1.83	2.67	4.2	43.9	49.6	1.8	2.1	111
510184000704	7.7	1	8.699999999999999	31.8	26.7	28.4	69	25.2524420758386	81.7	77.40000000000001	53	汉	2.67	4.14	1.14	4.54	1.54	2.48	5.9	68.8	24.1	4.1	1.4	129
510184000705	6.5	2	4.5	17.2	44.6	20.2	67.6999969482422	29.9688920886292	100	168.5	67	汉
510184000706	7.3	1	11.1	21.1	23.8	26.3	62.9000015258789	23.8494630746162	89.90000000000001	66.3	65	汉	4.53	7.2	1.69	4.27	1.17	2.33	4.7	67.40000000000001	26.3	3.1	1.2	179
510184000707	6.3	2	4.1	19.2	36.4	20.3	58.5999984741211	25.4304509583379	95.5	106.1	62	汉	8.34	5.63	7.69	5.39	.95	.9399999999999999	6.6	56.6	35.9	3.7	2.3	139
510184000708	7.3	2	3.9	12.5	36.8	24	68.8000030517578	28.8598364434942	93.5	121.1	50	汉	6.48	4.53	2.34	4.61	1.3	2.25	6.4	54	38.8	3.5	2.5	140
510184000709	4.6	2	5.9	11.1	27	15.6	41.5	18.5680249661637	76.90000000000001	57.4	84	汉
510184000710	6.5	2		17.9	40.4	20.3	63.2999992370605	26.4840699100213	91.3	133.6	66	汉	3.75	4.8	1.75	4.48	1.16	2.52	4.2	40.8	52.1	1.7	2.2	93
510184000711		1									51	汉
510184000712	7.6	2	5.8	12.7	50.5	25.5	95.5	36.1656804733728	118.3	232.4	57	汉	4.91	8.390000000000001	3.08	4.04	.87	1.77	8.4	65.7	26.4	5.5	2.2	215
510184000713	6.3	1	4	28.9	27.7	19.8	50.7999992370605	22.3685174723489	75.5	57.3	68	汉族	2.68	4.17	2.08	5.37	1.12	3.3	5.6	57.7	34.2	3.2	1.9	149
510421000001		2	5.3	12.9			43.7999992370605	18.4685441208722	74.8		53	傈僳	5.41	4.95	1.67	4.49	1.2	2.53	8.699999999999999	69.59999999999999	24.5	6	2.1	253
510421000002		1	4.9	18.1			82.8000030517578	31.5500697499458	105		42	汉	107.6	7.24	9.84	6.2	.78	.95	5.7	66.90000000000001	28	3.8	1.6	178
510421000003		1	3.4	36.9			50.2999992370605	20.1490142753808	66		45	汉	6.49	5.06	1.77	6.09	1.58	3.71	9.1	72.90000000000001	22.1	6.6	2	165
510421000004		2	8.800000000000001	22.5			51.5	23.5116873630387	72		45	汉	4.4	5.42	1.02	5.97	2.18	3.33	5.9	63.5	30.1	3.7	1.8	206
510421000005		2	3.3	28.2			76.3000030517578	30.5640133999991	95		52	汉	17.08	5.05	2.76	6.52	1.14	4.13	5.6	60.3	32.9	3.4	1.8	262
510421000006		1	4.1	27.6			66.3000030517578	25.5777180864001	94		40	傈僳	176.2	6.29	1.59	4.4	1.64	2.04	9.300000000000001	75	20.2	7	1.8	500
510421000007		1	3.6	38.2			75.1999969482422	29.0112252414036	93		43	傈僳	12	5.63	14.52	7.11	.96	-.45	9.4	64.5	28.5	6.1	2.6	265
510421000008		2	3.6	22.8			47	20.077747874749	68		48	傈僳	1.9	4.87	.54	4.8	1.81	2.74	6.1	48.6	44.7	2.9	2.7	259
510421000009		2	4	25.3			41.9000015258789	18.3763876697859	64		44	傈僳	2.27	4.24	.89	3.3	1.09	1.81	7.4	73.59999999999999	22.1	5.5	1.6	325
510421000010		2	3.7	25.4			72.1999969482422	28.2031238079071	83		44	傈僳	5.38	5.79	1.59	5.44	1.53	3.19	5.6	64.3	30	3.6	1.6	154
510421000011		1	6.6	23.2			55.2000007629395	18.6587347089438	78		50	傈僳	18.22	8.06	1.83	4.23	1.49	1.91	10.2	61.1	30.9	6.2	3.1	120
510421000012		2									75	傈僳	9.18	5	2.71	7.47	2.05	4.19	8.4	75.2	20.1	6.3	1.7	238
510421000013		2	4.2	31.4			51	21.2278876170656	71		45	傈僳	5.11	4.45	.6	4.24	1.88	2.09	6.6	70.7	23.5	4.6	1.5	279
510421000014		2	4	22.5			50.5999984741211	21.9009688686466	82		49	傈僳	4.75	5.14	.6899999999999999	4.74	1.93	2.5	6.9	64.3	30.3	4.4	2.1	350
510421000015		1	5.1	27.4			54.7000007629395	21.3671877980232	72		60	傈僳	6.6	4.92	1.52	5.01	1.97	2.35	7.8	81.2	14.6	6.3	1.1	214
510421000016		1	5.2	31.6			58.9000015258789	21.3746558012335	69		55	傈僳	3.04	4.53	2.48	4.54	1.92	1.49	6	58.5	34.2	3.5	2	279
510421000017		2	5.2	23.8			59.0999984741211	24.5993750152429	90		44	傈僳	30.1	4.83	2.64	5.01	1.33	2.48	6.1	66.59999999999999	27.3	4.1	1.6	300
510421000018		1	4.5	17.4			47	19.0677106576332	70		74	傈僳	41.11	6.32	.52	5.54	3.01	2.29	8.800000000000001	64.3	29.5	5.6	2.6	281
510421000019		1	6.3	26.6			55.5999984741211	22.2157930615286	75		46	傈僳	22.38	5.29	2.06	3.86	1.28	1.64	9.9	65	28.4	6.4	2.8	240
510421000020		2	4.7	25.2			58.0999984741211	23.5709353215632	86.5		43	傈僳	4.68	4.71	.91	4.2	2.18	1.61	9.1	69	24.8	6.2	2.2	320
510421000021		2	5.4	17.5			55.7000007629395	20.7093994508252	82		56	傈僳	53.2	4.4	3.46	5.68	1.42	2.69	7.8	69	25.4	5.4	2	257
510421000022		2	4.4	19.8			53.0999984741211	23.9178408513675	80		43	汉	8.31	4.98	2.03	5.71	1.36	3.43	6.3	61.5	32.9	3.8	2	340
510421000023		2	3.9	28			54.5999984741211	23.9463174747253	80		53	傈僳	15.14	5.28	.82	6.15	1.78	4	6	63.9	30	3.8	1.8	188
510421000024		2	3.8	18.9			59.2999992370605	25.3321368862662	86		55	傈僳	7.8	5.11	1.86	5.72	1.3	3.57	9.300000000000001	77	18.5	7.2	1.7	270
510421000025		2	5.1	25.5			44.9000015258789	18.6888663999496	72		49	傈僳	8.58	4.73	2.19	5.95	1.6	3.35	6.5	69.90000000000001	24.7	4.5	1.6	257
510421000026		2	7.8	13.4			51.2999992370605	23.1070669055721	80		47	傈僳	9.470000000000001	7.84	3.52	5.68	2.09	1.99	7.4	68	25.9	5	1.9	220
510421000027		2	4.5	16.5			45.7000007629395	20.0429809056355	72		54	傈僳	2.61	4.72	1.67	6.25	1.76	3.73	6.2	69.59999999999999	25.2	4.3	1.5	279
510421000028		1	4.2	36.3			63.2000007629395	23.787120615356	83		39	傈僳	6.59	4.51	1.22	3.92	.92	2.45	9.4	55.4	37.7	5.2	3.5	296
510421000029		2					62.5	26.0145681581686	82		48	傈僳
510421000030		2	6.4	10.6			36.4000015258789	15.7548483058686	74		63	傈僳	34.62	6.65	1.54	4.13	1.74	1.69	9.4	71.5	23	6.7	2.1	315
510421000031		2	5.2	17.1			42.7000007629395	20.8812170585063	75		60	傈僳	19.9	5.38	2.02	4.83	1.92	1.99	7.4	59.8	34.2	4.4	2.5	238
510421000032		2					73.5	24.2766547760602	88		47	傈僳
510421000033		1	4.2				52.9000015258789	18.9680524672376	73		46	傈僳	4.9	3.91	2.93	4.35	1.69	1.33	7	72.3	22.7	5	1.5	221
510421000034		1	4.4	7.9			54.5999984741211	22.1509994215267	78		56	傈僳	3.88	5.06	1.01	3.61	1.21	1.94	8.1	66.90000000000001	27	5.4	2.1	260
510421000035		2	7.3	21.7			58.2999992370605	22.4914159318933	76		48	傈僳	20.13	5.86	1.01	4.53	1.08	2.99	6.3	56.4	36.8	3.5	2.3	254
510421000036		2	4.3	34.8			62.2000007629395	25.6245049209511			46	傈僳	4.32	4.53	1.53	3.73	1.17	1.86	9.300000000000001	70.2	24.4	6.5	2.2	380
510421000037		2					51.2999992370605	20.2919185305409	87		65	傈僳	11.96	5.92	1.98	5.99	1.45	3.64	7.7	66.3	27.1	5.1	2.1	227
510421000038		1					62.4000015258789	22.644796605414	83		46	傈僳
510421000039		2	5	26.7			43.7999992370605	18.710751948849	79		55	傈僳	2.31	5.73	2.95	6.71	3.57	1.8	4.4	63	30.5	2.7	1.3	237
510421000040		2	5.3	21.3			54.7000007629395	22.4769891366451	87		48	傈僳	29.76	6.86	1.46	5.35	1.22	3.47	7.6	51	43.3	3.8	3.3	192
510421000041		2									44	傈僳
510421000042		2	6.7	22.4			46.7000007629395	18.9460021757229	88		49	傈僳	5.92	5.51	.51	4.96	2.02	2.71	5.8	67.09999999999999	27.1	3.9	1.5	287
510421000043		1	3.6	35.8			78.5	26.8458671044082	95		57	汉	8.619999999999999	5.25	1.32	6.41	1.43	4.38	8.6	69.8	24.5	6	2.1	178
510421000044		2	4.2	22.6			53.7999992370605	22.3933399529909	84.5		60	汉	7.3	5.37	.91	4.68	1.09	3.18	6	55.5	37.9	3.3	2.2	241
510421000045		2	4.1	16.2			48.4000015258789	20.9487541230432	75		50	傈僳	1.83	4.95	.5	5.53	1.93	3.37	5.8	65.59999999999999	28.3	3.8	1.6	230
510421000046		2	5.7	26.1			51.7999992370605	21.2853382795285	83		47	傈僳	4.45	4.72	1.09	4.16	1.13	2.53	10.8	78.40000000000001	17.6	8.5	1.9	290
510421000047		2	4.4	26.3			49.0999984741211	20.7033220079782	70		55	傈僳	3.31	4.99	.59	5.75	1.56	3.92	8.800000000000001	57.2	35.8	5	3.1	243
510421000048		2	4.3	26.6			51.2999992370605	22.2039470382014	70		54	汉	4.34	5.38	1.57	5.68	1.61	3.36	6	62.7	30.6	3.7	1.8	238
510421000049		1	4.9	27.4			63.7000007629395	25.1967884035202	90		58	傈僳	10.06	5.02	10.61	5.91	.78	.31	5.5	69.09999999999999	24.7	3.8	1.3	223
510421000050		1	4.7	34.2			47.5999984741211	19.0674565270474	68		65	汉	3.59	5.18	1.21	5.98	1.7	3.73	6	78.2	17.7	4.7	1	218
510421000051		2	5.2	27			44.4000015258789	19.7333340115017	80		55	傈僳	2.38	5.02	.91	6.51	2.52	3.58	3.9	65.3	29.5	2.5	1.1	230
510421000052		1	5.7	26.6			60.0999984741211	23.7727931941462	850		80	傈僳	4.38	4.81	.97	4.29	1.54	2.31	4.4	62.3	32.2	2.7	1.4	187
510421000053		2	7.1	13			53.7000007629395	24.5160704724888	72		44	傈僳	9.91	4.91	.96	4.09	1.75	1.9	5	57.8	36.9	2.9	1.8	149
510421000054		1	4.6	46.5			86.59999847412109	29.6159496850727	102		43	傈僳	6.49	4.8	1.73	4.62	1.15	2.68	5.9	54.1	39.1	3.1	2.3	170
510421000055		2	5	12.7			52.2999992370605	24.5355597846972	70		53	傈僳	4.93	4.8	1.09	6.68	1.87	4.31	6.1	59.8	34.3	3.6	2	221
510421000056		2	4.1	25.3			57.2000007629395	23.5042738177759	79		45	傈僳	4.81	14.13	4.83	4.38	.99	1.19	5.9	63.6	30	3.7	1.7	195
510421000057		1	5.7	40.7			52.7999992370605	19.8727837845085	67		54	傈僳	1.94	4.59	.4	4.05	2.26	1.61	5.3	66.90000000000001	27.3	3.6	1.4	184
510421000058		2	4.1	27.2			60.7000007629395	27.7118338033873	86		58	汉	11.87	5.66	2.31	4.45	1.42	1.98	4.6	62.2	31.9	2.9	1.4	102
510421000059		1	5.2	14.1			49.7000007629395	21.5114269230174	70		51	傈僳	5.3	5.32	.5	5.22	1.73	3.26	8.5	64.3	29.2	5.4	2.4	260
510421000060		1	5.7	28.4			52.7000007629395	21.1103992801392	82		57	傈僳	18.78	9.26	2.42	4.54	2.15	1.29	5.2	66.59999999999999	27.2	3.5	1.4	249
510421000061		1	7	20			56.4000015258789	21.2277471963111	77		68	傈僳	2.73	5.61	4.85	7	1.44	3.36	9.5	66.5	27.8	6.3	2.6	203
510421000062		1	5.5	40.6			57.7000007629395	22.5390627980232	75		41	彝	15.28	6.61	.9399999999999999	4.68	1.56	2.69	6.3	49.9	42.9	3.1	2.7	286
510421000063		1	4.6	36.6			62.5	22.4102692817957	75		45	傈僳	6.54	5.15	1.59	5.45	1.25	3.48	6.7	66.2	28.1	4.4	1.8	236
510421000064		1	7.2	22.5			50.9000015258789	21.6870392147157			60	傈僳	3.7	5.24	2.91	4.81	1.22	2.27	6.1	58	35.6	3.5	2.1	288
510421000065		2	4.1	23.2			48.2999992370605	21.4666663275825	70		46	傈僳	2.83	4.79	1.07	3.62	1.62	1.51	7.8	69.2	25.9	5.4	2	300
510421000066		1	4.4	31.5			47.2999992370605	20.4726450991432	67		50	傈僳	3.02	4.91	.84	4.61	1.46	2.77	9	79.09999999999999	16.4	7.2	1.4	310
510421000067		2	6.8	27.3			52.5999984741211	23.6926257709658	68		53	汉	5.08	4.67	1.67	5.86	1.32	3.78	7.1	68.3	26.4	4.8	1.8	220
510421000068		1	4.7	35.6			55.7999992370605	20.0078881412243	75		48	傈僳	2.08	4.96	.41	5.07	2.21	2.67	5.1	54.6	38.7	2.8	2	308
510421000069		2	5.2	24.5			59.0999984741211	25.5799854891452	80		50	傈僳	11.95	5.35	1.17	4.82	1.4	2.89	6.7	60.7	33	4	2.2	239
510421000070		2	11.4	29.9			62.9000015258789	24.5703130960464	78		41	傈僳	15.75	3.93	.96	4.9	1.26	3.2	6.6	67.5	26.8	4.4	1.7	298
510421000071		1	8.4	25.1			40.7000007629395	23.008649874464	82		39	傈僳	13.82	5.22	1.42	4.72	1.59	2.48	5.3	60.6	33.2	3.2	1.7	283
510421000073		2	6.4	27			48.0999984741211	18.7890619039535	70		48	傈僳	2.64	4.5	1.67	5.53	1.63	3.14	9.300000000000001	46.9	46.3	4.3	4.3	188
510421000074		1	5	37.8			56.9000015258789	22.5070216865942	73		61	傈僳	12.09	5.33	2.41	2.91	1	.8100000000000001	6.8	65	29.8	4.4	2	241
510421000075		2	4.7	23.9			51.5	22.290512465374	88		59	傈僳	26.09	7.17	2.19	6.53	1.6	3.93	5.5	59.2	33.7	3.3	1.8	249
510421000076		1	9.699999999999999	6.3			57.5	22.7443534670306	87		53	傈僳	20	5.45	.78	4.21	1.51	2.35	4.7	59.2	35.1	2.7	1.6	318
510421000077		2	1.8	15.3			41.0999984741211	20.098781590357	88		70	傈僳	9.48	5.38	3.81	4.95	1.2	2.02	7.8	66.7	28.3	5.2	2.2	267
510421000078		1	6.5	29.6			59	21.6712580348944	84		50	傈僳	52.64	9.869999999999999	10.04	4.61	.78	-.73	7.4	69.2	25.4	5.1	1.8	370
510421000079		2	5.1	23.8			37.7000007629395	17.9310348456311	72		50	傈僳	25.89	5.45	1.44	4.86	1.4	2.81	7.1	55	38.9	3.9	2.7	300
510421000080		2	5.6	32.1			62.5999984741211	26.0561908321003	85		40	傈僳	4.09	4.66	.8	5.01	1.85	2.8	7.3	61	33	4.4	2.4	252
510421000081		2	4.7	23.4			52.5999984741211	23.3777770996094	74		52	傈僳	2.98	4.72	1.41	5.37	1.55	3.18	6.1	42.5	51.4	2.6	3.1	254
510421000082		1	3.9	34.8			64.8000030517578	24.09280303828	85		48	傈僳	42.4	7.47	1.82	5.09	1.31	2.95	6.2	64.09999999999999	29.9	3.9	1.8	224
510421120001		2	6.1	13.2			46.2000007629395	21.0920383322404	73		61	傈僳	2.22	4.87	.61	4.42	1.84	2.3	8.1	58.9	34.8	4.8	2.8	249
510421120002		1	3.8	33.7			68.09999847412109	23.8437024173247	84		62	傈僳	1.11	5.29	1.55	5.14	1.42	3.02	10.5	76	20	7.9	2.1	292
510421120003		1	3.9	29.7			56.2000007629395	21.1524712119159	67		59	傈僳	3.09	5	.41	3.7	1.19	2.32	4.9	69.8	25	3.4	1.2	237
510421120004		1	7.3	10.3			69.90000152587891	24.7661570032167	90		61	傈僳	4.45	4.77	1.27	4.2	1.02	2.6	4.4	65.3	29.1	2.9	1.3	249
510421120005		1	3.1	42.7			53.9000015258789	21.8670134796052	81.5		50	汉	5.04	6.75	7.19	6.79	1.44	2.08	6.1	63.8	29	3.8	1.7	287
510421120006		2	4.5	25.2			58.2000007629395	24.2247661864472	84		59	傈僳	3.12	4.98	2.25	5.58	1.16	3.4	5.9	51.4	43	3	2.5	300
510421120007		2	6.2	18.6			43.5	19.0781106091838	70.2		62	傈僳	2.44	4.88	1.12	6.86	2.08	4.27	6.4	66.5	28.1	4.3	1.8	219
510421120008		2	4.7	17			36.5	14.4377200268977	65		49	傈僳	2.84	4.96	1.3	5.17	2.02	2.56	4.9	61.3	33	3	1.6	222
510421120009		1	5.1	10.5			51	20.6904945433892	78.5		71	傈僳	2.65	5.05	.51	3.93	1.26	2.44	7.2	56.7	37.5	4	2.7	185
510421120010		1	4.9	33.9			79.90000152587891	29.7070201984975	104		53	汉	9.640000000000001	4.98	1.48	5.15	1.22	3.26	7.1	71.40000000000001	23.2	5.1	1.6	221
510421120011		1	4	30.6			56.7999992370605	23.9500755764296	87		54	汉	2.59	5.57	.76	4.23	1.33	2.55	8	60.3	32.2	4.8	2.5	242
510421120012		1	5.8	21.9			55.5	23.7088299372036	79		67	汉	5.73	6.14	2.19	5.34	1.07	3.27	7.2	62.8	17.6	4.5	1.2	179
510421120013		2	4.8	22.3			47.9000015258789	20.7323413806609	84		59	傈僳	1.93	4.23	3.24	4.43	1.59	1.37	7.1	56.7	36.4	4	2.5	197
510421120014		2	5.2	15.7			52.5	23.3333333333333	73		55	傈僳	6.38	4.7	1.08	5.19	1.82	2.88	5.6	44.4	48.5	2.5	2.7	191
510421120015		2	8.199999999999999	16.6			44.4000015258789	21.1177177293122	83		77	傈僳	3.43	5.27	1.62	3.93	1.27	1.92	6.4	71.2	22.7	4.6	1.4	350
510421120016		1	4.4	26			51.2999992370605	19.3082160551999	70		79	汉	4.23	6.04	.71	4.95	1.61	3.02	7.1	81.40000000000001	14.8	5.7	1	158
510421120017		2	4.9	25.6			55.7000007629395	23.1841834601205	80		50	汉	4.88	4.59	1.1	5.19	1.41	3.28	6.6	74.5	21.4	4.9	1.4	269
510421120018		2	4.9	12.7			46.5999984741211	20.1696669295884	77		70	傈僳	4.78	5.15	10.23	8.039999999999999	.95	2.44	10.5	46	47.8	4.8	5	286
510421120019		1	4.3	30.4			62.4000015258789	21.5916960297159	81		49	傈僳	5.35	5.32	.83	6.75	1.55	4.82	7.5	66.90000000000001	27.2	5	2	320
510421120020		2	4.9	16.4			44.7999992370605	21.0170760166357	91		78	傈僳	2.99	4.84	1.62	5.96	2.24	2.98	6	67.8	27.1	4.1	1.6	252
510421120021		2	6.1	12.2			43	19.1111111111111	68		64	傈僳	4.31	5.86	.82	5.01	1.64	3	5.6	76.5	19.3	4.3	1	288
510421120022		1	4.3	28.5			56.0999984741211	20.6060600455909	75.5		69	傈僳	8.73	8.23	.75	4.05	1.79	1.92	8.9	55.7	38	4.9	3.3	171
510421120023		1	4.2	31			62.9000015258789	22.8262452917255	77.5		64	傈僳	2.34	4.76	.47	4	1.02	2.77	9.699999999999999	50.6	43.6	4.9	4.2	248
510421120024		1	3	29.1			56.5	20.5037015532008	67		68	傈僳	2.1	4.93	1.02	3.81	1.16	2.19	5.3	58.9	34.4	3.1	1.8	238
510421120025		1	4.3	49.6			59.7999992370605	19.9806205476496	73		50	傈僳	5.1	6.33	.97	5.64	1.2	4	4.8	73	21.5	3.5	1	200
510421120026		1	4	32.8			62.4000015258789	23.2004764745237	78.5		59	傈僳	4	5.96	6.62	5.3	.8100000000000001	1.48	7.2	72.40000000000001	22.7	5.2	1.6	215
510421120027		1	5.6	24.5			43	17.4449267718772	62		51	傈僳	2.39	5.12	1.71	4.81	1.47	2.56	7	66.5	27.5	4.6	1.9	241
510421120028		1	4	29.1			48.9000015258789	18.8650135125492	65		50	傈僳	2.62	6.44	1.41	5.08	.86	3.58	10.3	74.59999999999999	20.7	7.6	2.1	226
510421120029		2	6.3	16.8			50.2999992370605	22.3555552164714	90		66	傈僳	6.9	5.28	2.75	5.49	1.24	3	6.8	61.2	33	4.2	2.2	170
510421120030		2	4.9	26.9			54.7000007629395	23.3670813631251	75		54	傈僳	2.33	4.96	.86	4.36	1.71	2.26	6.3	58.1	35.3	3.6	2.2	320
510421120031		1	4.1	40.6			68.59999847412109	25.1974282733227	89.5		56	傈僳	7.78	5.51	1.75	6.02	1.53	3.69	5.8	68.59999999999999	25.3	4	1.4	300
510421120032		1	5.4	28.3			51.2000007629395	20.0000002980232	78		73	傈僳	.84	4.7	2.13	5.06	1.18	2.91	6	61.8	32	3.7	1.9	300
510421120033		2	4	21.6			42.0999984741211	18.4641017824311	68		50	傈僳	2.25	5.57	1.83	4.81	.78	3.2	5.5	56	40	3.08	2.2	232
510421120034		2	4.3	24.3			55.5999984741211	20.6722183499855	77		51	傈僳	5.08	4.7	2.15	4.51	1.24	2.29	12.3	78.09999999999999	17.5	9.6	2.1	300
510421120035		2	4.1	24.9			62.5999984741211	24.7616781274954	84		58	傈僳	21.3	5.32	2.27	5.69	1.43	3.23	7.5	66.7	27.7	5	2.1	282
510421120036		2	5.4	18.4			46.5999984741211	16.510770434425	73		54	傈僳	8.550000000000001	5.16	1.72	5.78	1.92	3.08	5.1	60.5	32.5	3.1	1.6	289
510421120037		2					40.0999984741211	18.0622487609212	68		55	傈僳族
510421120038		1	4.8	24.8			43.9000015258789	19.5111117892795	62		56	傈僳	2.83	5.57	.58	4.73	1.91	2.56	7	71	23.6	5	1.6	226
510421120039		2	6.6	12.3			47.0999984741211	21.5029211441386	72		67	傈僳	2.95	4.73	1.62	6.28	2.12	3.42	13.5	64.40000000000001	29.3	8.699999999999999	3.9	325
510421120040		1	4.7	27.2			48.2999992370605	19.105256610522	76		56	傈僳	3.35	5.54	.97	4.63	1.35	2.84	7.7	65.2	28.1	5	2.1	183
510421120041		1	4.2	31.6			55.7999992370605	19.3079582135158	74.5		60	傈僳	2.62	5.41	.91	5.88	1.67	3.8	11.7	71.90000000000001	22.9	8.4	2.6	310
510421120042		2	5.6	26.6			54.5999984741211	23.0224314699448	80		62	汉	7.56	5.12	1.75	5.05	1.43	2.82	5.6	62.6	30.6	3.5	1.7	291
510421120043		1	5.7	26.6			49.7999992370605	20.2036590681409	67		59	傈僳	2.3	4.86	1.44	3.75	.96	2.14	6.1	67	26.8	4.1	1.6	214
510421120044		1	1.8	32.1			61	22.9590876585494	74		64	傈僳	38.24	5.79	1.28	4.68	1.58	2.52	6.2	64.7	29	4	1.8	162
510421120045		2	4.9	20.8			39.7999992370605	19.7381468146501	75		50	傈僳	3.34	4.95	.46	5.32	2.02	3.09	7.9	70.90000000000001	23.7	5.6	1.8	299
510421120046		2	3.8	26.3			57.5999984741211	22.2213643278118	85		56	傈僳	10.82	6.25	21.47	15.63	1.24	4.63	5	59.5	33.9	3	1.7	257
513223010001		1					53.2999992370605	21.7898231455595	71.5		71	羌	3.54	5.53	.8	4.49	1.98	2.15	4.2	51.9	40	2.1	1.6	126
513223010002	6	1			27.5	22	56.7999992370605	20.9901975174141	75.90000000000001	80.90000000000001	77	羌	8.800000000000001	5.43	1.67	4.49	1.05	2.68	9.199999999999999	71.5	22.6	6.6	2	167
513223010003		1					72.8000030517578	28.0853373912109	90.2		79	羌	8.31	5.54	1.9	5.02	1.44	2.72	7.5	49.5	43.3	3.7	3.2	162
513223010004		1					48.4000015258789	20.0421056160458	71.8		72	羌	1.68	4.65	.55	3.78	2.05	1.48	5.1	67.40000000000001	26.8	3.5	1.3	144
513223010005	7.8	1	5.1	32.3	26.1	28.2	69.8000030517578	25.2997469125639	88.40000000000001	88.59999999999999	71	羌	9.109999999999999	4.82	2.32	5.46	1.23	3.18	6.7	65.40000000000001	27.5	4.3	1.8	150
513223010006	5.9	1			23.4	20.1	50	19.4582132923725	66.90000000000001	54.6	77	羌	4.56	5.54	.78	4.87	2.4	2.12	5.4	60.3	31.5	3.2	1.7	153
513223010007	6.7	1	7.8	25.8	24.7	23.3	57.9000015258789	19.2788644469043	76	69.8	70	羌	5.05	5.11	.9	4.54	1.54	2.59	5.8	70.09999999999999	22.3	4	1.3	143
513223010008	8.6	1	4.9	20.7	26.1	32.3	78	27.8012920472266	94.7	89.40000000000001	73	羌	9.1	6.01	1.28	4.72	1.38	2.76	5.4	61.8	30.3	3.3	1.6	187
513223010009		1					63.7999992370605	25.6216253094516	93.3		76	回	7.51	5.71	.88	4.22	1.39	2.43	5.4	65.8	26.9	3.5	1.4	163
513223010010		1	4.9	21.4			66.1999969482422	26.4846494837462	91.59999999999999		77	羌	6.55	4.93	.74	6.49	1.51	4.64	5.9	62.4	28.9	3.7	1.7	248
513223010011	6.3	2	5.6	20.8	35	22.1	63.9000015258789	24.7439548761191	85	123.4	70	羌	5.8	5.02	1.67	3.99	1.46	1.77	5.7	67.90000000000001	25	3.9	1.4	137
513223010012		1	4.7	23			64.5	23.4633847514918	85.7		74	羌	7.52	5.24	1.61	3.99	1.42	1.84	7.7	73	21.1	5.6	1.6	165
513223010013		1					63.7999992370605	23.2367645088868	88.7		74	羌	2.68	4.66	.85	3.89	1.54	1.96	5.5	66.59999999999999	25.7	3.7	1.4	134
513223010014	7.5	1	5.8	29.3	18.6	29.8	65.6999969482422	22.1306818332836	84.8	57.9	70	汉	3.64	5.72	1.31	5.64	2.37	2.67	4.9	58.1	33.2	2.8	1.6	195
513223010015	6.7	1	5.1	25.8	38.2	21.5	64.8000030517578	27.4658216060036	93.5	137	77	羌	9.31	5.42	2.43	5.98	1.4	3.48	5.2	74.2	20.2	3.9	1	183
513223010016	7.3	1	6.5	17.7	24.1	26.4	62.9000015258789	23.5296323825637	89	71	68	羌	4.94	10.64	2.95	5.72	1.59	2.79	4.9	72.7	21.3	3.5	1	256
513223010017	5.4	2	6.2	22	39.7	17	53.9000015258789	24.1483567137264	90.3	123	71	羌	16.24	6.62	4.98	6.22	1.21	2.75	4	61	31.2	2.4	1.2	253
513223010018		2					61.0999984741211	26.8681965301421	88		78	羌	6.82	11.14	3.75	5.87	1.21	2.96	5.3	62.8	30.9	3.3	1.6	187
513223010019	7.2	2	7.8	13.3	26.9	21.9	57.5999984741211	26.049568564918	91	70.2	72	羌	25.41	3.93	.64	3.38	1.27	1.82	5.1	58.5	33.7	3	1.7	100
513223010020		2					58.2999992370605	24.9375381974482	91		65	羌	12.5	4.95	1.69	2.99	1.12	1.1	5.1	43.5	47.6	2.2	2.4	133
513223010021	7.8	1	6.2	40.1	26.4	27.4	68.09999847412109	25.7576370730402	91	83.40000000000001	71	羌	6.18	4.95	1.3	4.32	1.28	2.45	7.8	72.7	21.2	5.7	1.6	216
513223010022		1					73	29.8816726696082	95		74	羌	17.34	5.29	4.06	5.21	1.09	2.27	6	61.4	31.3	3.7	1.8	173
513223010023		1									80	羌	2.32	4.89	1.11	4.44	1.5	2.44	3.9	42.7	46.5	1.6	1.8	126
513223010024	7.7	1	4	20.7	28.5	25.4	64.5	26.916451335056	89	81.40000000000001	71	羌	10.86	5.09	1.63	3.63	1.14	1.75	6.3	57.5	35.2	3.6	2.2	205
513223010025	7.4	1	4.5	28.1	33.1	24.5	66.3000030517578	24.8015049431895	97	121	77	羌	10.69	5	2.1	4.42	1.25	2.22	5.7	64.90000000000001	27.9	3.7	1.6	216
513223010026	7.8	1	5.1	33.3	20.3	26.1	60.9000015258789	24.8015778225351	78.5	59.7	73	羌	3.75	5.4	.61	5.6	1.93	3.39	4.1	56.6	34.4	2.3	1.4	170
513223010027	6.7	1	5.5	33.5	23.8	25	60.5999984741211	20.6036595208191	76.7	70.90000000000001	79	羌	6.15	4.68	1.21	5.27	1.5	3.22	5	70.59999999999999	23.2	3.5	1.1	114
513223010028		1					70.09999847412109	25.5930480642276	95.2		76	羌	8.1	6.48	1.21	5.48	1.45	3.48	4.1	66.5	26.4	2	.8	119
513223010029	6.7	1	8	8.5	28.8	25.5	65.09999847412109	23.1757047671896	87.7	94.5	77	羌	9.17	4.81	1.32	3.41	1.2	1.61	3.9	49.3	28.2	1.9	1.1	115
513223010030	9	1	6.4	20.7	22.4	30.5	70.59999847412109	27.338390215691	89	74.40000000000001	71	羌	3.33	5.26	.73	4.04	2.08	1.63	4.5	67.8	24.9	3	1.1	124
513223010031	6.8	1	4.5	8.5	33.5	24	66.5	25.654874426141	92	116.8	71	羌	8.18	5.6	1.62	4.89	1.39	2.76	10.2	59	33.7	6	3.4	218
513223010032	6.7	1	6.9	19.9	32.2	20.3	56.4000015258789	24.1248235127534	83	86.90000000000001	79	羌	8.44	5.02	2.28	3.81	1.16	1.61	4.1	51.2	40.8	2.1	1.6	168
513223010033	8.800000000000001	1	9.4	34.8	34.3	30.1	84.8000030517578	31.2614177169499	99	149.5	77	羌	10.17	5.04	.93	3.07	1	1.65	5.6	73.40000000000001	20.4	4.1	1.1	106
513223010034	7.6	1	4.6	36.5	25.7	26.7	65.8000030517578	23.6501457293725	85.5	78.5	64	羌	8.43	5.41	1.01	4.43	1.45	2.52	5.3	61.6	29.6	3.2	1.5	106
513223010035	5.6	2		15.6	42.6	17.1	55.9000015258789	25.8688516478684	82	140.1	65	汉	7.6	6.07	1.26	5.76	1.65	3.54	5	58.9	33.1	2.9	1.6	199
513223010036	6.5	2	6.7	19.3	36.6	17.9	52.4000015258789	25.9869081163851	88.09999999999999	97.40000000000001	66	羌	17.7	7.56	2.82	6.75	1.89	3.58	5.4	62.3	30.2	3.3	1.6	215
513223010037	7.7	1	5.6	34.4	28.6	25.6	63.9000015258789	26.5972951200328	89	74.90000000000001	67	羌	9.58	6.39	1.35	3.75	1.17	1.97	2.9	61.9	30	1.8	.8	127
513223010038	5.8	2	6	13.9	25.9	18.4	48.7999992370605	20.078329860246	72	63.9	85	羌	6.85	4.89	.9399999999999999	4.62	1.66	2.53	6.2	81.90000000000001	13.7	5.1	.8	210
513223010039	7.7	1	5.5	20.8	12.7	27.8	58.2999992370605	21.862316616996	82.5	40.1	65	汉	168.9	5.67	.5600000000000001	3.91	1.56	2.1	6.1	75.09999999999999	18.4	4.6	1.1	136
513223010040	6.2	1	5.6	5.4	19.8	20.9	48.5	20.4769136520217	74.5	42.2	76	羌	2.73	5.09	1.22	4.64	1.99	2.1	8.6	82	12.9	7	1.1	195
513223010041		2					60	28.2639038386621	98		73	羌	6.59	5.22	1.06	5.03	1.6	2.95	6.1	70.09999999999999	22.5	4.2	1.3	252
513223010042	5.8	2	5.6	17.2	32.7	18.2	51.4000015258789	22.9975063034547	81	79.5	73	羌	4.64	5.18	.76	4.51	1.88	2.28	5.5	67.3	24.7	3.7	1.3	189
513223010043		1					60.5999984741211	20.1778778113332	75.40000000000001		74	羌	6.79	4.61	1.02	4.57	2.16	1.95	7.3	72	22.1	5.3	1.6	110
513223010044	7.6	1	5.8	41.9	15.1	29.7	63.5	20.2230329836076	74.7	47.8	70	羌	1.57	5.74	.47	4.61	1.63	2.77	4.8	55.9	34.2	2.7	1.6	137
513223010045	6.7	1	7.8	25.8	24.7	23.3	57.7000007629395	21.6638435198224	81	69.8	74	羌	4.95	5.3	.89	4.71	2.05	2.26	6.7	58.3	31.2	3.9	2.1	192
513223010046	5.9	2	6.6	17.1	37.9	18	53.5999984741211	24.1430559317693	79.59999999999999	108.8	67	羌	7.22	4.71	2.19	4.7	1.03	2.67	4.9	51.7	40.4	2.5	1.9	213
513223010047	5.9	2	4	16.5	38.2	18	55.4000015258789	25.4985103742477	87	116.5	71	羌	9.960000000000001	6.06	1.52	4.87	1.51	2.67	7.8	54	37.5	4.2	2.9	220
513223010048	7.3	1	4.2	26.4	23.4	26.2	63.0999984741211	23.3467118039354	87	69.7	72	羌	3.44	5.19	1.54	5.77	1.59	3.48	6.3	56.5	36.3	3.5	2.3	150
513223010049		2					45.2999992370605	22.0600155331051	78		71	羌	11.63	5.16	2.5	4.59	1.52	1.93	9.4	48.5	42.3	4.5	3.9	230
513223010050	8	1	4.7	25	19.5	26.5	60.2000007629395	24.1452794827854	83	58.7	72	羌	3.88	5.21	.42	4	1.76	2.05	5.2	54	36.3	2.8	1.9	146
513223010051	7.3	1	7.4	15.9	21.9	27.3	65	23.2231685762661	84	73.40000000000001	75	羌	4.25	5.57	.62	3.67	1.47	1.92	5	74.7	19.5	3.7	.9	157
513223010052	6.3	1	4.7	26.1	22.5	22	52.7999992370605	21.530315842015	83.5	59.5	82	羌	53.68	8.32	.72	4.72	2.49	1.9	4.8	74.90000000000001	19.1	3.6	.9	131
513223010053	8.1	1	4.9	40.3	18.1	28.1	61.7999992370605	23.1181435296545	72	50.7	69	汉	4.32	5.56	.67	2.81	1.52	.99	3.8	58.7	33.5	2	1.1	86
513223010054	8	1	6.3	46.4	25.8	29.1	70.5	26.1164407995854	92	82.40000000000001	61	羌	3.4	5.34	1.04	3.62	1.1	2.05	5.6	63.4	29.9	3.6	1.7	89
513223010055	5.8	2	5.2	17.8	14.3	19.8	43.5999984741211	17.4872779944342	80.5	29.2	81	羌	11.71	4.21	.45	2.81	1.19	1.42	6.8	57	35	3.8	2.3	264
513223010056	6.8	2	4.3	19.9	42.2	22.7	72.09999847412109	30.2049616045584	102	166.3	62	羌	25.28	8.1	4.25	3.93	.98	1.02	9.4	68.8	24.4	6.5	2.3	119
513223010057	6.6	1	17.8	20.7	33.8	20.4	58.5	24.9577531366776	81	97.3	87	羌	21.64	8.1	1.35	4.8	1.18	3.01	5.3	53.5	39	2.8	2	161
513223010058	5.4	2	10.8	11.7	24.1	17.5	43.5	20.1853900467002	70	46.7	70	羌	4.51	5.67	.86	4.21	1.49	2.33	6.1	68.3	24.3	4.2	1.5	193
513223010059	7.4	1	6.2	33.3	24.6	27.6	66.90000152587891	22.7721739446438	88	78.2	77	羌	146.2	15.03	2.82	5.69	1.02	3.39	6.3	71.8	21.4	4.5	1.3	118
513223010060	7.5	2	4.5	21.9	35.9	24	62	26.6245712155749	96	120.1	63	羌	11.13	5.43	1.24	4.89	2.09	2.24	4	57.6	33.8	2.3	1.3	183
513223010061	8.6	1	3.9	27.2	20.5	28.7	65.1999969482422	25.822588884263	90	61.9	63	羌	6.02	5.74	1.19	4.17	.99	2.64	7	74.09999999999999	19	5.2	1.3	134
513223010062	6.5	2	5.1	10.1	35.4	20.4	60	25.9353923441315	85.5	109.5	77	羌	4.26	4.9	.77	5.76	1.58	3.83	6.4	66.3	26.8	4.2	1.7	152
513223010063	6.2	1	3.6	13.3	14.6	20.7	45.9000015258789	19.6078437890892	68	37.5	77	羌	2.42	4.27	3.37	4.64	1.52	1.59	4.3	41.2	52.5	1.8	2.3	120
513223010064	5.8	2	6.6	10.3	19.9	19.9	47.2000007629395	19.5956002742302	63	50.1	73	羌	3.97	5.11	.9	4.49	1.7	2.38	4.8	60.3	31.9	2.9	1.5	215
513223010065		2					51.5999984741211	25.1630715694935	80		71	羌	8.85	4.9	.9399999999999999	5.17	1.54	3.2	5.5	61	31	3.4	1.7	150
513223010066	5.5	2	4.5	25.1	38.5	17.6	55.0999984741211	23.083125846659	91.2	118.6	71	羌	5.2	5.4	2.36	7.66	1.37	5.22	5.1	52.1	39.9	2.7	2	201
513223010067	5.5	2	3.7	18.4	28.4	16.8	44.5999984741211	20.5276803693331	67.5	59.2	68	羌	4.07	4.01	.64	3.99	1.46	2.24	5.1	63.3	27.4	3.2	1.4	145
513223010068	8.699999999999999	1	4.5	38.2	23.2	32.9	75.8000030517578	28.2860213144334	91.5	76.5	56	羌	4.14	4.97	.41	5.13	1.69	3.25	5.5	50	39.8	2.7	2.1	185
513223010069	7.9	1	3.7	26.9	27.5	27.9	69.09999847412109	27.059794108296	90	81.7	70	羌	8.279999999999999	4.88	.62	4.54	1.87	2.39	6.6	48.7	42.1	3.2	2.7	95
513223010070	6.1	2	5.5	32	46	18.5	65.5	29.5428170135956	94	171.8	74	羌	12.39	5.18	2.84	4.46	1.05	2.12	6.8	54.8	36.3	3.7	2.5	249
513223010071	6.2	2	3.9	29.3	31.9	19.7	54.0999984741211	23.1410085091848	79	82.59999999999999	65	羌	4.52	5.87	1.41	5.3	1.32	3.34	5	53.1	37.7	2.6	1.8	86
513223010072	6.6	2	4.3	15.7	37	21.5	63.4000015258789	26.594674322582	86	120.6	65	羌	9.98	4.73	2.24	4.07	1.14	1.91	3.7	58.3	34.2	2.2	1.2	68
513223010073	7.6	2	6.1	20	38.5	23.3	70.59999847412109	29.159864821357	95	133.4	77	羌	15.21	5.29	.9399999999999999	4.64	1.32	2.89	4.9	72.3	21.5	3.5	1	114
513223010074	6.5	2	3.8	16.8	47.7	19.2	68.8000030517578	32.6778618665792	91	191.4	64	汉	5.69	12.48	.83	4.93	1.7	2.85	5.5	52.2	39.7	2.8	2.1	129
513223010075	5.5	2	3.9	14.7	46.2	15.6	55.4000015258789	26.9408611767023	91	156.9	61	汉	5.79	8.17	4.58	5.44	1.39	1.97	8.1	76.5	18.1	6.2	1.4	164
513223010076	5.4	2	5.9	17.9	33.1	17.9	51.2000007629395	21.201565919038	80.5	86.40000000000001	66	羌	8.25	4.94	1.28	4.89	1.61	2.7	3.6	41.4	52.1	1.5	1.9	104
513223010077	8.1	1	5	33	35.7	29.8	83.5	29.6553164346567	100.9	150.5	62	羌	7.48	4.64	2.72	4.31	.96	2.11	5.8	64	28.5	3.7	1.6	194
513223010078	6.8	1	10.7	21.9	30.8	21.5	57.0999984741211	24.8449252277036	82	76.40000000000001	77	羌	7.76	5.54	1.07	5.73	1.24	4	10	65.2	27.7	6.5	2.7	176
513223010079	7.6	1	4.3	26.2	33.4	26.7	72.1999969482422	27.0085746423298	90	117.3	68	羌	6.42	5.68	2.53	5.09	1	2.94	4.3	57.4	33.3	2.4	1.4	84
513223010080	7.7	1	5.3	25	25.7	27.8	68.5	24.4736468842189	84.8	79.7	78	羌	6.17	5.29	.75	5.45	1.26	3.85	6.2	66	25.8	4.1	1.6	183
513223010081	8.5	2	3.9	28.8	41.6	28.5	87.40000152587891	35.4127024331763	103	175.2	64	羌	37.27	5.51	2.83	4.55	.79	2.47	5	67.90000000000001	24.5	3.4	1.2	106
513223010082	7.6	2	4.1	32.1	41.2	27.8	87.5	31.9071040164298	104	188.2	55	羌	3.74	18.54	4.61	4.68	.97	1.61	4.9	47.9	42.9	2.3	2.1	162
513223010083	5.9	2	3.9	13.5	37.2	18.1	54	26.4441311413434	89.09999999999999	108.1	74	羌	5.16	5.92	1.15	5.16	1.2	3.44	8.6	85.3	10.7	7.3	.9	206
513223010084	7	2	3.2	17.9	39	21	64	26.7769430437686	93	143.5	60	羌	6	5.31	1.39	3.92	1.13	2.16	3.5	49.6	41	1.7	1.4	145
513223010085		1					71	26.4301995182259	94		66	羌	2.21	5.29	.67	4.98	1.31	3.37	5.2	67	26.4	3.5	1.3	142
513223010086	7.9	1	4.3	30.6	23.9	29.4	69.59999847412109	25.626825717743	94.5	78.3	68	羌	18.67	8.02	.96	3.45	.92	2.09	7	57.8	34.5	4	2.4	254
513223010087	7.3	1	4.7	27.7	30.4	26.5	69.5	24.4205049317122	90.2	97.5	71	羌	8.67	5.77	1.3	5.12	1.65	2.88	4.9	49.9	40.1	2.4	1.9	220
513223010088	6.1	2	7.5	20.9	25.8	19.3	49.7000007629395	22.0888892279731	71.5	60.3	78	羌	1.62	5	.54	4.26	1.4	2.61	2.8	51	40.7	1.3	1	198
513223010089	6.3	1	4.4	28.3	19.2	20.4	47.0999984741211	21.561155162556	71.40000000000001	41.5	67	羌	3.55	5.34	.61	4.21	1.85	2.08	5	55	36	2.7	1.8	139
513223010090	5.5	2	5.4	26.4	40.2	16.9	54.4000015258789	25.6611527545543	84.5	132.5	71	羌	10.34	5.79	.67	5.56	2.37	2.89	5.4	57.2	34.5	3	1.8	127
513223010091	6.5	1	5.9	22.4	31.6	20.8	56.7000007629395	23.8150343692269	87.2	84.8	68	羌	46.08	10.3	1.34	4.89	1.19	3.09	7.5	70.09999999999999	22.5	5.3	1.7	214
513223010092	6.4	2	5.8	14.1	36.1	19.7	58.7999992370605	26.3436607819321	94.59999999999999	113.2	75	羌	6.86	4.81	.51	3.9	1.66	2.01	4.1	54	39	2.2	1.6	64
513223010093	6.9	2	5.1	12.8	45.7	20.6	70.8000030517578	32.2356824638613	100	175.9	77	羌	16.49	5.42	2.01	4.43	.99	2.53	4.6	47.6	44	2.2	2	76
513223010094	6.5	2	6.2	26.4	34.9	19.9	57.9000015258789	25.1598132724221	88	101.3	77	羌	11.91	5.72	.53	6.77	2.01	4.52	6.2	75.3	18.6	4.6	1.1	113
513223010095	6.5	2	4.6	18.4	35.2	21.9	62.9000015258789	24.5703130960464	95.59999999999999	116.1	62	羌	6.19	5.25	.68	5.32	2.01	3	4.3	57.3	35.8	2.5	1.5	178
513223010096	6.1	2	3.9	14.7	40.4	20.5	63.5999984741211	26.4382989839633	97.5	139.4	56	羌	6.93	5.49	1.28	4.75	1.43	2.74	6	66.59999999999999	25.5	4	1.5	240
513223010097	5.9	2	2.9	24	33.9	19.2	54.7999992370605	23.3182654942262	75	94.59999999999999	53	羌	5.32	5.15	1.5	5.4	1.42	3.3	3.5	62.2	30.9	2.1	1	99
513223010098	6.6	2	3.2	13.4	32.9	22.8	62.2999992370605	24.6740390044126	84.2	89.09999999999999	59	羌	17.79	5.47	6.3	5.36	.85	1.65	4.7	51.7	39.9	2.4	1.8	172
513223010099	7.6	1	4.6	51	30	28.5	72.8000030517578	25.7323479111406	89	98.7	65	羌	6.03	4.83	1.99	4.65	.97	2.78	7.3	47.5	45.3	3.5	3.3	71
513223010100	6.1	2	4.3	19.2	29.7	22	58	21.9915552427868	79	83.2	61	羌	6.94	5.3	3.41	6.02	1.14	3.33	5.8	37	54.7	2.1	3.1	175
513223010101	6.6	2	3.6	11.1	28.2	23.5	61.7999992370605	23.288756556392	84	81.40000000000001	65	羌	5.81	5.32	.61	4.48	1.33	2.87	4	59	33	2.3	1.3	173
513223010102	5.5	2	5.4	17.7	37.7	16.7	51.7999992370605	24.9807095086133	82	107.6	73	羌	5.08	4.83	1.28	4.54	1.31	2.65	6	51.3	39.7	3.1	2.4	165
513223010103		2	4.8	9.699999999999999			42.7000007629395	20.563636634739	69		75	汉	2.54	5.05	.8100000000000001	3.31	1.4	1.54	4	60.9	32.8	2.4	1.3	158
513223010104	6.6	2	5.3	23.3	36.9	21.4	64	27.664418500407	95	124.2	64	羌	3.68	4.97	.6	3.97	1.34	2.36	5.2	59.6	32.4	3.1	1.6	125
513223010105	6.6	2	4.7	13.9	48.2	16.4	60	33.2658959697812	105.4	164.8	68	羌	25.75	6.15	2.16	3.79	1.1	1.71	5.4	42.6	49.5	2.3	2.7	166
513223010106	6.4	2	4.2	32.7	41.1	21.2	66.5	26.7737509340617	89	147.7	59	汉	4.36	4.96	.89	5.47	1.43	3.64	7.4	53.6	39.6	3.9	2.9	143
513223010107		2					56.7000007629395	24.3486001328392	88		60	汉	6.84	5.4	.63	4.08	1.66	2.13	3.8	59.1	34.2	2.2	1.3	118
513223010108	7.1	2	4	18.6	40.3	20.3	63.2000007629395	29.3668155745136	90.59999999999999	133.2	64	羌	12.54	4.95	1.33	4.73	1.37	2.76	5.1	46	46.5	2.3	2.3	157
513223010109	7.3	1	5.4	29.6	26.9	26.1	64.3000030517578	23.9946066439898	85	78.59999999999999	64	羌	6.46	5.33	2.49	3.22	.79	1.3	5.3	71.2	22.5	3.8	1.2	102
513223010110	4.9	2	7	15.8	37.8	16	50.0999984741211	23.1847834115975	85	113.7	75	羌	6.98	5.08	1.95	5.29	.98	3.42	6.3	71.90000000000001	21.3	4.6	1.3	190
513223010111		2	4.2	28.2			59.9000015258789	23.7235151222074	84		61	羌	8.119999999999999	6.92	1.02	3.6	1.42	1.72	6	47.9	43.8	2.8	2.6	151
513223010112	6.1	2	4.6	15.4	43.2	18.7	61.5999984741211	29.2580836021837		150.3	63	羌	13.65	6.61	1.48	5.69	1.42	3.6	5.7	59.2	32	3.3	1.8	210
513223010113	6.5	2	3.6	24	32.2	22.8	61.5999984741211	24.2744360918792	88	90.40000000000001	61	羌	10.28	6.28	7.49	6.23	.8100000000000001	2.02	9.300000000000001	59.6	32.8	5.5	3	177
513223010114	7.3	2	5.4	18.9	44.4	23	76.09999847412109	31.839458199569	110	173.9	56	羌	20.51	4.59	3.73	4.19	.84	1.65	5.1	61	30.9	3.1	1.5	171
513223010115	6.8	2	4.4	28.7	38	22.1	66.59999847412109	29.4427618876794	94	135.2	65	羌	15.46	5.34	1.79	6.07	1.31	3.95	7.1	57.1	35.8	4	2.5	159
513223010116	6.6	2	4.5	20.9	34	21.9	61.7000007629395	24.590922148784	93	104.9	53	羌	5.25	5.25	1.34	6.73	1.82	4.3	6.2	61.2	30	3.8	1.8	191
513223010117	7.1	2	5.4	26.6	44.7	23.1	77.3000030517578	31.641827240443	97	186.2	51	羌	11.2	4.71	3.05	5.22	1.29	2.54	6.7	64.3	28.9	4.3	1.9	162
513223010118	7.1	2	4.1	29.4	39.7	22.5	68.5	29.5318575452171	91	139.7	54	羌	10.47	6.17	2.45	6.7	1.26	4.33	4.7	63.7	28.4	3	1.3	167
513223010119	7.8	2	2.4	29.4	35.8	27.3	77.1999969482422	28.9852449134055	94	138.6	53	羌	7.02	5.13	2.46	4.01	.91	1.98	3.5	59.2	31.3	2.1	1.1	146
513223010120	6.3	1	5	26.7	36.6	19.8	58.5999984741211	25.0986808518994	87	112.8	66	羌	50.24	6.41	3.45	3.72	.8100000000000001	1.34	6.3	65.7	27.3	4.2	1.7	70
513223010121	6.1	2	4.5	27.2	39.8	20.1	62.7000007629395	25.8304896846701	90	141	54	羌	8.789999999999999	4.87	1.81	5.25	1.24	3.19	5.2	58	34.7	3	1.8	124
513223010122	7.3	2	3.6	20	38.8	22.4	68.09999847412109	29.5921105407105	91	137.4	50	羌	15.22	6.07	2.1	4.49	.99	2.55	7	52.9	39.9	3.7	2.8	213
513223010123	6.7	2	4	20.1	30.6	24	64	24.2964562479666	91	92	61	羌	6.29	4.8	1.38	4.56	1.02	2.91	5.4	66.3	26.7	3.6	1.4	178
513223010124	6	2	4.4	16.3	37.1	18.4	54.5999984741211	25.2672490509145		108.6	49	羌	10.18	4.87	2.54	3.83	.89	1.79	4.3	49.6	44	2.1	1.9	130
513223010125	5.8	2	5.4	20.3	28	19	48	20.3185869777329	67	61	57	羌	4.61	5.28	.4	4.93	2.13	2.62	3.5	63.4	28.8	2.2	1	158
513223010126	7.6	2	4	32.5	39.5	24	72.8000030517578	30.9371767327614	95	146.8	49	羌	9.73	5.26	.61	3.84	1.34	2.22	5.6	63.4	28.6	3.5	1.6	80
513223010127	6.3	2	5.1	15.6	32.4	18.8	51.9000015258789	24.4818718706031		76.7	65	羌	7.53	5.49	.82	4.16	1.67	2.12	4	63.7	28.8	2.5	1.1	195
513223010128	6.2	2	5.5	18.9	38.9	20	62.0999984741211	25.8814589450121	87	133.5	72	羌	4.96	5.24	.62	7.06	2.78	4	4.5	64	29.1	2.9	1.3	96
513223010129	6.8	2	5.1	19.9	40.7	20.5	64.8000030517578	27.9000571140655	91	142.5	64	羌	7.75	5.87	.54	3.8	1.36	2.19	4.7	59.3	33	2.8	1.5	183
513223010130	7.1	2	4.5	25	39	20.5	61.9000015258789	29.158928179008	94.90000000000001	125.5	66	羌	5.36	4.54	.92	4.95	1.41	3.12	6.4	54.6	37.2	3.5	2.3	103
513223010131	6	2	4.7	13	31.3	18.2	49.5	22.2962929597766	79	67.5	61	羌	4.16	4.77	.8	4.51	1.67	2.48	6.2	59.3	32.5	3.7	2	126
513223010132		2	4.8	18.7			54.7000007629395	21.5553848317634	76		60	羌	7.68	4.91	.5600000000000001	5.08	1.68	3.15	4.1	66.2	24.8	2.7	1	49
513223010133	5.1	2	5.3	12.6	25.4	15.7	40.7000007629395	18.7835985326361	76.5	47.8	58	羌	5.3	5.84	.17	4.51	1.68	2.75	4.7	63.4	29.4	3	1.4	227
513223010134	5.5	2	4.6	19.4	35.9	16.9	50.7999992370605	22.5477038124087	77.5	99.7	60	羌	4.88	6.13	1.65	6.45	2.42	3.28	9.4	71.8	21.9	6.7	2	123
513223010135	6.1	2	4.6	19.9	32.3	19.6	54.4000015258789	23.299800549378	82	85.40000000000001	59	羌	6.95	5.26	.88	4.29	1.4	2.49	5.2	58.2	33.6	3	1.7	180
513223010136	6.1	2	3.6	16.5	29.9	21.1	55.5	22.9231236906973	80.5	70.40000000000001	54	羌	6.85	4.62	.6899999999999999	3.92	1.44	2.17	4.7	70.3	22	3.3	1	120
513223010137	6.3	2	4.6	22.6	40.2	21	65.40000152587891	26.2641748334108	95	143.4	66	羌	13.38	5.65	2.73	4.87	1.04	2.59	8.1	74.40000000000001	19.4	6	1.5	217
513223010138	6.7	2	3.9	17.8	36.6	20.4	59.7999992370605	26.3314438557075	83	109.8	62	羌	3.89	4.96	.97	4.12	1.2	2.48	4.5	61	30.5	2.7	1.3	121
513223010139	7.6	2	6.1	20	38.5	23.3	70.59999847412109	29.159864821357		133.4	67	羌	15.47	5.8	1.1	4.21	1.31	2.4	4.4	58	33.9	2.5	1.5	200
513223010140	6.3	2	4.5	11.5	37.4	18	54.5	26.540195735161	82	106.3	59	羌	3.04	5.12	.62	4.35	1.45	2.62	4.7	50	41.9	2.3	1.9	198
513223010141	9.9	1	5.4	32.3	39.2	32.7	96.09999847412109	36.8906510697602	46.8	189.3	69	羌	9.84	6.24	7.32	5.02	.5600000000000001	1.13	5.9	57.6	34.3	3.4	2	91
513223010142	5.9	2	4.7	19.8	32.3	18.2	50.7999992370605	21.9009976754162	80.5	76.09999999999999	55	羌	6.16	4.98	.51	3.84	1.7	1.91	4.8	56.9	35.6	2.7	1.7	117
513223010143	7.4	2	4.5	20.4	27.7	25.2	64	25.283640970718	80	76	60	羌	3.89	5.29	1.4	4.3	1.27	2.39	4.2	67.90000000000001	23.9	2.9	1	120
513223010144	6.7	2	4.4	11.1	43.2	19.9	65	30.2032118560153	90	154.6	64	羌	7.69	6.32	.79	4.48	1.07	3.05	4	67.90000000000001	24.1	2.7	.9	254
513223010145		2	4	17.7			59.5	27.4227795268441	98		64	羌	9.859999999999999	5.5	1.2	6.24	1.71	3.98	8.199999999999999	60.2	32.6	4.9	2.6	275
513223010146	6.5	2			40.4	20.2	62.7000007629395	27.9411270046486	87	135.2	62	羌	7.6	12.94	1.13	4.95	1.34	3.1	6.7	46.5	44.6	3.1	3	180
513223010147		2					60.5999984741211	24.9013800436066	80		53	羌	4.13	5.12	.72	4.47	2.1	2.04	5.5	50.8	40.2	2.8	2.2	125
513223010148	6.4	2	3.9	20.9	25.6	21.4	52.9000015258789	21.5710938892554	79.5	57	53	羌	6.27	6.54	1.44	4.16	1.39	2.12	4.1	77.40000000000001	17.2	3.2	.7	75
513223010149	6.4	2	6	10.5	32.3	19.1	52.5999984741211	24.3417087667736	80	77.40000000000001	65	羌	7	5	.76	5.97	1.66	3.96	5.6	64.59999999999999	28.5	3.6	1.6	192
513223010150	4.9	2	4.4	19.1	31.3	16	45.0999984741211	19.7798335485817	75.5	67.90000000000001	58	羌	3.67	4.74	.41	5	2.31	2.5	6	70.59999999999999	23.2	4.2	1.4	183
513223010151	5.6	2	4.4	26.1	38.2	18.9	59.4000015258789	24.221606294469	84	123.3	56	羌	9.35	5.89	1.16	4.37	1.54	2.3	6.1	58.7	32.4	3.5	1.9	223
513223010152	6.9	2	4.1	20	39.6	22.2	67.8000030517578	27.8957140795414	92	142.8	66	羌	10.24	5.62	.77	4.02	1.17	2.5	5.7	56.9	34.6	3.2	2	183
513223010153	6.4	2	5.1	19.8	40.3	19.2	60.4000015258789	27.0604961236642	82	133.8	58	羌	4.59	5.13	.61	5.59	1.45	3.86	5.7	72.09999999999999	21.5	4.1	1.2	261
513223010154	6.4	2	5.6	14.7	35.5	20.9	60.9000015258789	26.1179586160651	78	110.9	59	羌	4.61	4.77	.61	4.79	1.35	3.16	5.4	63.8	29.4	3.5	1.6	139
513223010155	7.9	1	4.3	21.6	30.6	27.6	72.1999969482422	25.6726709244339	92	94.90000000000001	67	羌	5.05	5.38	1.53	5.43	1.35	3.38	5.8	59.9	32	3.4	1.8	106
513223010156	6.2	2	4.8	23.9	38.7	20.7	62.5	26.0818326890077	92	135.9	52	羌	10.08	4.93	1.64	3.89	1.03	2.11	5.5	69.59999999999999	24.6	3.8	1.3	137
513223010157	7.6	2	5	26.4	36.6	25.3	73.5	29.5920405060682	93.5	136.1	64	羌	11.64	5.16	1.41	4.41	1.07	2.7	4.2	59.3	33.3	2.5	1.4	94
513223010158	6.7	2	4.8	23.3	42.9	21.4	70.90000152587891	28.9479331322679		170.3	66	汉	7.06	4.86	1.95	4.79	1.14	2.76	4.8	56.2	36.8	2.7	1.7	194
513223010159	6	2	4.5	22.3	32.6	20.3	55.7999992370605	24.0882299368614	93	89.8	58	羌	5.72	5.98	3.03	5.16	1.19	2.59	4.5	67.8	24.9	3.1	1.1	151
513223010160	6.9	2	4.8	28.4	40.5	24	73.3000030517578	28.3133921766809	98.5	155.8	53	羌	20.56	5.93	1.44	5.13	1.05	3.43	5.2	60.7	29.8	3.2	1.5	158
513223010161	7.4	1	4.5	45.7	23.6	27.2	64	23.5363255603392	87.5	68.3	64	羌	4.59	5.29	1.7	5.48	1.32	3.39	5.3	43.3	49.2	2.3	2.6	168
513223010162	7.8	1	4.5	23.3	20	28.3	64	23.3942412150969	84	59.1	66	汉	4.56	13.77	3.64	4.08	1.05	1.38	6.3	75.5	18.3	4.7	1.1	115
513223010163	5.8	2	5.1	13.5	41.2	16	51.7999992370605	27.3188159861806		121	76	羌	9.300000000000001	6.32	1.56	5.01	1.28	3.02	6.2	66.3	27.7	4.1	1.7	134
513223010164	7.5	1	3	21.2	29.1	24.3	62.0999984741211	25.9149083230346	90	77.09999999999999	64	回	4.09	6.02	1.48	4.16	1.16	2.33	4	49.7	40.2	2	1.6	120
513223010165	6.9	2	4.1	18.4	40.2	20.5	63.2000007629395	28.9313177679211	90.3	131.5	63	回	17.75	4.72	6.31	6.6	.82	2.91	6.7	75.5	18	5.1	1.2	90
513223010166		2	4.5	27.9			65	26.1366528758963	90.8		50	羌	8.630000000000001	5.68	2.12	4.4	1.28	2.16	5.5	65	28	3.6	1.5	221
513223010167	8.199999999999999	1	4	28.5	31.6	29.5	76.8000030517578	29.4453135951683	99	100.5	64	羌	31.88	5.39	2.88	4.94	1.08	2.55	5.9	62.9	29	3.7	1.7	179
513223010168	6.6	2	4.6	15.7	43.1	17.7	58.0999984741211	28.8950639044051	90.5	131.7	64	羌	12.75	5.91	2.97	3.54	.78	1.41	5.9	64.90000000000001	26.2	3.8	1.5	108
513223010169	8.4	1	5.2	41.1	35.8	32.2	90	29.7607139396869	114.5	159.2	73	羌	13.15	5.39	1.81	6.06	1.33	3.91	4.6	64.90000000000001	27	3	1.2	143
513223010170	4.8	2	5.1	19.2	31.5	14.3	41.2000007629395	19.1441900232469	60.5	64	73	羌	5	5.14	1.14	4.79	1.84	2.43	6.4	75.7	18.5	4.8	1.1	238
513223010171		1	3.8	44.6			68.1999969482422	23.8504808908477	82.5		63	羌	1.9	5.06	.6	4.76	1.96	2.53	5.3	47	45.4	2.5	2.4	225
513223010172	7.1	2	3.2	24	34.6	23.8	67.1999969482422	27.8270535903701	93	111.7	53	羌	4.62	5.21	.54	4.65	1.57	2.83	4.4	50.3	42.2	2.2	1.8	142
513223010173		2					55	25.109569028488	79		67	羌	3.84	5.7	.97	5.21	1.83	2.94	4.7	56.6	35.3	2.6	1.6	212
513223010174	7.1	2	5	24.6	38.6	21.8	65.6999969482422	28.3992532976818	85	127.7	50	羌	17.78	5.31	.5600000000000001	4.52	1.49	2.78	8	75.09999999999999	19.9	6	1.5	173
513223010175	5.4	2	4.4	16.9	38.2	16.2	49.9000015258789	24.4021720015057	81.5	106.1	59	羌	4	5.79	1.85	5.9	1.16	3.9	4.6	57.7	32.7	2.7	1.5	292
513223010176	8.199999999999999	1	5.3	26.1	30.4	32.4	84.40000152587891	26.5484865399738	98	116.8	61	羌	2.89	5.79	.7	4.09	1.63	2.14	4.8	68	24.5	3.2	1.1	181
513223010177	7.6	1	4.8	29.6	25.1	26	62.2000007629395	24.1457286955443	87.59999999999999	63.2	67	羌	5.7	5.35	1.4	4.65	1.18	2.83	5.7	59.8	32.8	3.4	1.9	121
513223010178		2	4.3	19.8			64	25			50	羌	17.34	5.21	.96	5.1	1.12	3.54	4.9	48	43.3	2.3	2.1	183
513223010179	8.4	1	6.1	29.6	19.9	30	66	25.78125	83	56.4	62	羌	2.72	7.96	.8	3.57	1.21	2	8.1	79.2	14.4	6.4	1.1	159
513223010180	6	2	5	12	37.8	20.1	61.4000015258789	25.923351123287	99.5	129.6	77	汉	5.25	5.5	1.75	5.83	1.26	3.77	4.7	66.2	26.3	3.1	1.2	163
513223010181	7.5	2	4.4	27.8	33.6	23.7	65	26.9507245391322	88.5	101.8	55	羌	9.789999999999999	5.75	1.51	4.53	1.18	2.66	4	41.8	48.8	1.6	1.9	70
513223010182	7.2	2	3.5	21.3	38.5	22.6	68.09999847412109	28.9021627705848	92	133.6	55	羌	5.34	5.13	.9399999999999999	4.18	1.42	2.33	6.4	74.2	18.6	4.7	1.2	106
513223010183	7.4	2	3.6	23.9	30	23.2	61.7000007629395	24.9043787963796	86	74.2	59	羌	3.53	5.22	.5600000000000001	3.27	1.21	1.81	4.2	58.5	33.7	2.4	1.4	150
513223010184	7.8	2	4.7	26.6	34.8	25	71.09999847412109	28.5170982163863	96	113.2	64	羌	3.45	5.08	.98	4.54	1.26	2.83	4.9	64.7	29.1	3.2	1.4	164
513223010185	6.2	2	6.1	12.9	36	19.5	57.5999984741211	25.6341668179592	92	109.9	69	羌	4.4	4.79	.7	4.03	1.46	2.25	5.9	51.2	39.2	3	2.3	195
513223010186		1									76	羌
513223010187		2	4.3	10.6			43.7999992370605	20.9767599703359	73		70	羌	2.14	4.91	.41	4.9	1.88	2.83	3.9	49.9	41.4	1.9	1.6	145
513223010188	6.5	2	5.3	19.5	45.9	19.9	69	30.5037630149389	103	182.1	69	羌	9.210000000000001	6.49	1.46	4.73	1.13	2.94	4.5	49.3	41.6	2.2	1.8	122
513223010189	7.3	2	3.9	15.5	39.8	24.6	74.59999847412109	30.0349139673308	100	152.7	54	羌	6.01	5.46	2.58	4.43	1.09	2.17	4.5	55.8	37.1	2.5	1.6	150
513223010190	5.7	2	3.4	29.5	41.4	18	57.7000007629395	25.6102863527089	85.5	131.4	62	羌	7.61	5.69	5.21	4.81	.9399999999999999	1.5	6.2	67.09999999999999	25.9	4.1	1.6	178
513223010191	6.4	2	3.9	21.5	37.9	21.4	64.40000152587891	27.1546641616963	84	127.9	61	汉	8.6	11.18	2.77	5.92	1.25	3.41	7.5	63.6	27.8	4.8	2.1	226
513223010192	5.5	2	4.1	13.2	33.7	17.2	49	22.1602238453958	78	77.09999999999999	53	羌	5.53	5.15	1.92	6.01	1.69	3.45	4.6	44.7	47.3	2	2.1	194
513223010193	8.199999999999999	1	4.8	26.3	29.6	32	82	27.5572358748162	96.5	110	69	汉	11.55	5.98	3.6	4.41	.99	1.78	5.5	54.6	37.1	3	2	76
513223010194	6.7	2	4.6	12.9	30.7	24.4	65	22.9207688965871	92.5	93.8	62	壮	13.16	5.54	1.14	4.88	1.36	3	5.5	50.9	39.2	2.8	2.1	71
513223010195	7.6	1	4.5	33.8	32.3	25	67.1999969482422	27.4723465261552	93.5	100.7	62	羌	7.72	8.41	2.05	2.88	.78	1.17	7.6	66.09999999999999	26.6	5	2	85
513223010196	7.6	2	4.7	26.7	43.7	24	78.40000152587891	33.6672003859184	107.5	177.4	63	藏	18.14	5.74	2	4.38	1.08	2.39	5.3	71	23.8	3.7	1.2	128
513223010197	9	1	4.3	19.7	34	31.5	85	31.7191519119745	99	130.2	67	羌	7.16	5.28	1.07	4.07	1.21	2.37	5.4	67.2	25.8	3.6	1.4	132
513223010198	6.8	2	3.4	29.7	27.3	23.2	59.7999992370605	22.2881172418568	85.5	73.8	56	羌	5.24	5.69	.9399999999999999	4.65	1.61	2.61	4.5	47.7	42.4	2.1	1.9	89
513223010199	6.6	2	6.3	23.2	37.2	20.5	61.7999992370605	24.8814704856881		115.6	58	羌	10.12	18.14	1.19	4.16	1.04	2.58	7.1	58.9	31.4	4.2	2.2	103
513223010200	7.4	1	4.6	57.4	21.7	26.4	61.4000015258789	23.2234800444041	81	57.7	67	羌	7.02	5.75	.93	5.56	1.55	3.59	4.6	46.9	44.8	2.1	2	222
513223010201	7.3	2	3.7	15.9	36.3	24.2	68.8000030517578	28.1624543953516	89	121	60	羌	8.25	4.91	3.25	4.99	1.19	2.32	5.4	57	33.2	3.1	1.8	145
513223010202	9	1	3.6	27	23.9	34.7	80.6999969482422	26.9015772086103	11	79	50	羌	6.11	5.84	.9	3.89	1.28	2.2	4.9	63.1	29.4	3.1	1.4	127
513223010203	6.8	2	3.3	26.4	26.3	24.7	61.5999984741211	21.1156749866043	88	75	56	羌	7.59	5.4	1.71	3.99	1.08	2.13	5.4	61	31.6	3.3	1.7	134
513223010204	6.9	2	5.4	27	37.4	22.3	66.09999847412109	28.0168314930052	97.5	121.8	65	羌	16.06	9.9	10.93	5.35	.37	.01	7	63.5	29.4	4.4	2	92
513223010205	6.4	2	5.8	16.6	26.9	21.8	55.2000007629395	21.5894787130244	72	63	54	羌	5.59	5.02	1.13	4.54	1.27	2.76	3.5	58.1	32	2	1.1	112
513223010206	6.6	2	3.7	16.7	36.9	22.2	64.09999847412109	26.1381294045893	91.40000000000001	115.2	55	羌	12.56	5.17	2.49	5.82	1.17	3.52	8.699999999999999	69.2	24.6	6	2.1	233
513223010207	6.4	2	3.6	27.1	28.3	22.1	56.9000015258789	22.3661330080793	80	68.3	53	羌	10.89	6.43	4.55	5.24	1.08	2.09	3.9	60.6	30.2	2.3	1.1	130
513223010208	6.2	2	5	18.7	41.4	20.7	65.3000030517578	27.1100156149356	94.7	145.9	55	羌	8.289999999999999	6.22	3.23	5.62	1.33	2.82	8.5	52.9	39.2	4.5	3.3	212
513223010209	6.7	2	4.9	31	38.9	21.3	64.8000030517578	26.7642970290631	91	131.8	49	羌	9.18	5.24	.9	4.77	1.68	2.68	6.9	63.5	28.2	4.4	1.9	177
513223010210	7.2	1	4.8	38.1	32.7	25.1	67.3000030517578	26.6878807094447	83	99.2	62	羌	8.720000000000001	5.78	1.58	4	1	2.28	6	64	29.3	3.8	1.7	177
513223010211	8.9	1	4.3	36.6	34.2	34.6	94.09999847412109	32.3698621353862	110	158	58	羌	9.789999999999999	5.97	1.95	4.58	1.06	2.63	6.4	57.5	34	3.6	2.1	209
513223010212	6.2	2	4.5	18.8	34.5	19.6	55.7999992370605	23.4674253782379	76	93.59999999999999	53	汉	4.57	5.26	1.03	5.98	1.83	3.68	5	51.6	41.9	2.5	2	184
513223010213	6	2	4.1	14.6	26.4	19.8	50.5	21.8864755016662	78.40000000000001	60.1	55	羌	6.7	4.69	1.05	3.8	1.16	2.16	4.8	62.2	30.1	3	1.4	147
513223010214	5.9	2	4.9	18.2	38.1	20.3	61.5	24.3878839406379	95.3	129	63	羌	11.19	6.47	5.57	6.99	1.1	3.36	5.2	59.7	32.3	3.1	1.7	173
513223010215	6.5	2	3.7	19.9	35.7	21.1	60.2000007629395	24.3607925443591	87.3	103.8	59	羌	12.62	5.66	2.2	6	1.31	3.69	7.4	52	40.1	3.8	2.9	243
513223010216	4.9	2	5.4	17.9	19	15.5	37.4000015258789	17.1671777922271	66	37.3	67	汉	4.19	5.02	1.03	3.45	1.13	1.85	3.1	53.2	37.5	1.5	1.1	76
513223010217	6.5	2	4.3	26.3	37.2	20.7	60.2999992370605	26.0308291518787	93.5	115.3	50	羌	11.32	6.43	1.4	4.48	1.04	2.8	6.4	57.9	35.5	3.7	2.3	366
513223010218	5.5	2	4	17.7	29.7	19	51.9000015258789	20.5292518198959	79.40000000000001	67.90000000000001	62	羌	10.43	5.08	1.53	6.13	1.64	3.79	7.3	67.3	25.9	4.9	1.9	199
513223010219	6.2	2	4.7	28.1	22.6	19.4	47.2999992370605	20.4457339681715	70	46.4	61	羌	6.42	5.05	.87	5.4	1.67	3.33	3.8	61.5	31.2	2.3	1.2	167
513223010220	7	2	4.3	22.7	35.2	24.8	71.40000152587891	27.9255215896266	95	122.7	63	羌	15.03	5.55	1.98	4.49	1.06	2.53	4.5	53	39.8	2.4	1.8	125
513223010221	6.5	2	5.5	18.3	37	20	60.2000007629395	27.3356052897299	95.2	118.9	65	羌	6	7.53	.93	3.9	1.19	2.29	6.7	44.6	47.2	3	3.2	193
513223010222	6.3	2	3.8	18.4	40.8	20.4	64.6999969482422	27.4234334938228	94.5	143.6	61	羌	11.39	5.27	1.22	4.54	1.36	2.63	5.3	51.7	40.2	2.7	2.1	166
513223010223	6	2	5.3	16.1	36.6	18.3	55.5999984741211	24.5471897546919	92.8	109.2	80	羌	5.17	5.66	1.94	6.28	1.36	4.04	3.7	52.2	38.2	1.9	1.4	145
513223010224		1					49.9000015258789	20.0141107602028	75		69	羌	2.42	5.34	1.45	3.82	1.25	1.91	4.7	67.59999999999999	22.8	3.2	1	182
513223010225	8.699999999999999	1	4.2	25.5	19.6	31.9	70.8000030517578	25.3863541366696	84	61.6	65	羌	3.87	5.49	1.06	3.92	1.48	1.96	5.4	58.9	33.2	3.2	1.8	130
513223010226	6.5	2	4.9	18	37.2	20.3	59.5999984741211	25.661161776459	79.5	109	51	羌	5.8	5.14	1.79	7.52	1.04	5.67	4.1	56.2	35.8	2.3	1.4	176
513223010227	5.6	2	4.3	19	31.1	18.1	50.0999984741211	20.7995662705426	86.90000000000001	74.5	63	羌	7.02	5.14	.52	5.11	1.58	3.29	5.2	63.2	28	3.3	1.4	110
513223010228	8.300000000000001	1	4	47	31.1	31.2	80.90000152587891	27.6343027175139	95	118	53	羌	7.4	4.76	4.11	3.23	.82	.54	7	73.09999999999999	20.7	5.1	1.4	89
513223010229	7.3	2	5.5	14.7	41.8	23.7	73.40000152587891	30.4728192114427	96.5	166.4	52	羌	7	8.15	2.25	5.39	1.23	3.14	4.9	58.7	33.5	2.8	1.6	172
513223010230	7.2	2	4.9	13.5	45.2	22.3	75.90000152587891			181.1	80	羌	13.13	6.22	2.54	3.59	.98	1.46	7.3	78.3	16.3	5.7	1.2	130
513223010231	7.1	1	3.5	34.9	25.6	22.5	55.0999984741211	24.5215727425671	80	58	52	羌	2.75	4.83	1.17	4.26	1.55	2.18	5.9	46.6	44	2.7	2.6	163
513223010232	6.1	1	5.5	18.9	29.9	19.9				73.40000000000001	75	羌	6.3	6.64	1.42	5.08	1.18	3.25	6.4	71.59999999999999	19.6	4.6	1.2	190
513223010233	6.3	2	4.6	22.7	39.4	20.8	63.2999992370605	26.5183645906769	90	128.5	62	羌	7.62	6.2	1.79	6.58	1.59	4.18	4.6	64.40000000000001	27.5	2.9	1.2	266
513223010234	6.7	2	4.8	25.4	41	22.9	73.09999847412109	29.2821657082683	100	161.9	66	羌	3.03	4.85	2.48	4.99	1.36	2.5	3.9	58.5	32.1	2.2	1.2	142
513223010235	6.4	2	5.9	15	32	20.2	58.5	26.3501644070087	83	85.2	58	羌	13.54	9.25	4.65	5.66	1.14	2.41	5	56.7	35.9	2.8	1.8	97
513223010236	7.7	1	3.7	39.9	29	29	73.40000152587891	26.0993651617143	90.5	98.3	61	羌	9.42	5.33	1.54	4.29	.85	2.74	6.7	72.40000000000001	21.1	4.9	1.4	95
513223010237		1	4.9	39.2			72.5	25.0570176757387	87		78	羌	6.21	6.16	.99	5.25	1.51	3.29	5	63.2	30.1	3.2	1.5	163
513223010238	7.8	1	4.4	37.9	31.6	27.3	72.09999847412109	27.1036221018657	91	102.5	65	羌	7.44	5.54	2.49	5.46	.96	3.37	6	61.9	30.1	3.7	1.8	123
513223010239	6.6	2	5.1	26.2	29.7	22.8	60.2000007629395	23.1668198664096	87	78.59999999999999	66	羌	8.359999999999999	5.4	5.33	5.43	1.14	1.87	3.8	58	33.9	2.2	1.3	99
513223010240	8.1	1	4.1	33.2	25.5	32.7	78.3000030517578	25.5381531355527	97.2	91.2	52	羌	5.62	7.13	1.21	5.28	1.5	3.23	5.7	59.3	32.8	3.4	1.9	157
513223010241	7.2	1	4.1	36.6	17.1	26.8	59.2999992370605	21.0606016999992		48.6	71	羌	2.49	4.8	.88	4.52	1.81	2.31	5.2	70.7	22.3	3.7	1.1	162
513223010242	5.9	2	7	17.3	46.2	15.9	57.2999992370605	28.0209297457384	82	154.9	77	羌	9.5	5.1	1.17	3.92	1.02	2.37	3.7	69	24	2.3	.8	103
513223010243	7.2	1	5	27.3	11.7	25	52.0999984741211	19.8276699420207	68.8	29.5	61	羌	3.78	5.09	.78	4.56	2.15	2.06	5.2	61.9	30.5	3.2	1.6	137
513223010244	5.6	2	5.5	22.2	44.2	17	56.7000007629395	24.7361049242471	84.5	151.4	58	回	7.46	6.54	1.48	4.74	1.25	2.82	6.1	48.5	42.2	2.9	2.6	196
513223010245	7.6	1	3.4	20.7	26.1	28.3	69.59999847412109	25.3798216097958	94	82.5	65	羌	4.95	5.41	2.23	3.93	.89	2.03	6.2	69.90000000000001	22.8	4.3	1.4	154
513223010246	7.2	1	4.9	30.3	31.4	23.3	62.4000015258789	25.4774475705086	94.8	91.09999999999999	73	羌	5.88	5.34	1.63	4.57	1.03	2.8	5.9	55.7	36.5	3.3	2.1	172
513223010247	9	1	4.8	29.8	33.6	26	71.59999847412109	30.4272213461926	100	100.6	64	羌	3.39	8.76	1.42	5.88	1.23	4	7.6	67.5	24.7	5.2	1.9	169
513223010248	6.6	2	4.2	17.3	35.1	21.9	62.5999984741211	23.7649706882697	28	112.8	52	羌	6.46	4.96	1	4.96	1.5	3.01	6.2	70.8	21.9	4.4	1.3	158
513223010249	6.9	2	3.7	19.8	39.2	21.2	64.8000030517578	28.8000013563368	88	129.9	62	羌	4.86	4.82	1.36	4.33	1.51	2.2	4.4	48.5	42.9	2.1	1.9	119
513223010250	7.8	1	4.3	30	25.7	26.8	65.3000030517578	25.7972161335537	91	75.7	71	羌	6.98	5.21	3.26	4.21	.85	1.88	5	77.09999999999999	16.9	3.8	.8	178
513223010251	7	1	3.9	30.1	29.8	24.8	65.1999969482422	23.9195733467858	89	104.6	54	汉	9.75	8.949999999999999	.66	4.15	1.64	2.21	6.1	70.90000000000001	22.6	4.3	1.3	152
513223010252	7	2	6	26.3	33	22.4	60.9000015258789	25.1534823016464	91.5	92.3	56	羌	10.3	5.35	1.63	4.33	1.04	2.55	5.5	66.7	25.4	3.7	1.4	174
513223010253		2					47.7000007629395	21.6596075855575	71		54	羌	5.09	4.8	1.18	4.55	1.23	2.78	4.3	61.5	30.6	2.6	1.3	137
513223010254	7.2	2	5.5	16.9	32.9	23	62	25.9401635736508	87.5	87.8	63	羌	14.28	5.87	1.56	4.15	1.3	2.14	4.4	50.5	39	2.2	1.7	267
513223010255	6.1	2	4.8	23.3	32.4	21.3	58.9000015258789	23.2981296332736	83	93.5	53	羌	9.81	4.95	1.48	4.43	1.4	2.36	3.7	53.5	37.8	2	1.4	161
513223010256	6.1	1	4.4	26.9	30.4	20.4	55.0999984741211	23.2937234929768	84	75.3	72	羌	10.3	8.31	1.27	3.2	1.02	1.6	5.4	51.8	37	2.8	2	140
513223010257	6.7	2	3.9	24.9	36.7	22.9	67.3000030517578	27.1302607414494	98	127.4	71	汉	12.22	5.08	.96	4.38	1.32	2.62	4.9	56.5	35.8	2.7	1.7	148
513223010258	6.5	2	5.7	29.4	41.2	20.2	63.9000015258789	28.4379052460942	79.5	142.6	50	羌	7.13	4.81	1.68	5.48	1.87	2.85	5.8	60	32.9	3.5	1.9	287
513223010259	6.2	2	6.3	21.7	37	18.5	54.7999992370605	24.9844869299037	78.5	102.3	50	汉	11.21	5.54	1.78	4.44	1.36	2.27	5.3	65	27.1	3.4	1.4	187
513223010260	6.2	2	5.1	21.3	40.9	20.5	66.1999969482422	26.8570720711762	97	150.7	67	羌	5.35	5.03	1.02	4.37	1.23	2.68	3.2	46.3	46.5	1.5	1.5	160
513223010261	6.4	2	4.8	23	38.3	20.6	62.4000015258789	25.9729454842368	86	119.6	52	回	6.56	5.12	.92	4.65	1.5	2.73	5.9	68.7	24.2	4.1	1.4	246
513223010262	6.3	2	3.7	30.6	32.6	21	57.5999984741211	22.898978321553	76	84.8	51	羌	5.15	5.24	1.7	5.1	1.23	3.1	4.2	48.9	41.7	2	1.7	150
513223010263	8.1	1	4	39.9	37.4	30.6	88.3000030517578	30.9895902536716	105	165.7	62	羌	8.92	5.18	1.49	4.11	1.33	2.1	3.6	56.9	33.7	2	1.2	138
513223010264	7	2	3.3	18.3	36.7	22.3	65.5	26.7431534464984	87.8	124.2	57	羌	23.66	6.27	.86	3.09	1.2	1.5	4.6	53.5	40	2.5	1.8	196
513223010265	7.3	1	5	38.5	30.6	26	67.3000030517578	25.9957885479316	90.5	92	50	羌	4.08	4.63	1.97	4.51	1.29	2.32	6.5	62.3	26.6	4.1	1.7	165
513223010266	7.7	2	5.2	16.6	43.1	23.4	75.09999847412109	32.8066641100422	94.5	171.1	50	羌	3.12	5.17	1.11	3.71	1.03	2.18	5.1	60.4	30.3	3.1	1.5	215
513223010267	7	2	3.9	19.8	28.4	24.5	61.4000015258789	23.4827168836825	82	72.09999999999999	58	羌	13.94	6.07	.86	5.92	1.65	3.88	3.9	56.5	35	2.2	1.3	173
513223010268	7.3	1	4	36.6	21.7	29.1	67.09999847412109	22.8936473962386	89.5	67.90000000000001	62	羌	4.43	5.7	6.33	5.82	.9399999999999999	2	4.9	61.8	30.4	3	1.5	136
513223010269	5.9	2	4.9	22.4	31.9	18.9	52.2000007629395	21.8117183927269	82	75.8	53	羌	6.07	6.01	5.6	3.75	.8100000000000001	.39	5.5	65.3	26.7	3.6	1.4	173
513223010270	6	2	4	21	27.2	19.8	51.5	20.8667522135977	77.2	53.8	55	羌	8.300000000000001	5.8	.79	5.66	1.97	3.33	4	55.4	36.8	2.2	1.4	176
513223010271	7.3	1	4.5	25.4	28	27.4	68.3000030517578	24.2859221135784	93.5	86.09999999999999	59	羌	5.31	5.72	3.06	5.13	1.07	2.67	6.6	47.6	44.4	3.1	2.9	174
513223010272	7.7	1	3.9	34.3	29.2	26.6	67	27.0780482304495	94.40000000000001	81.3	67	羌	4.77	4.99	1.88	5.57	1.15	3.57	5.9	57.1	33.6	3.3	1.9	82
513223010273	6.4	2	5	8.800000000000001	39.5	18.8			86.5	124.4	66	羌	8.039999999999999	5.5	.96	5.04	1.53	3.07	5.2	57.1	34.8	2.9	1.8	219
513223010274	5.7	2	4.5	20.1	35.8	15.9	46.7999992370605	23.707906048333	80.90000000000001	80.2	59	汉	7.79	6.13	1.74	5.34	.9399999999999999	3.61	6.7	70.90000000000001	22.4	4.7	1.5	222
513223010275	7.4	1	4	50.4	15.6	27.6	58.5999984741211	21.1382548220729	75.8	38.7	51	羌	1.61	5.52	.41	3.92	1.78	1.95	4.8	58.8	32.8	2.8	1.6	142
513223010276	6.5	2	5.6	13.6	30.8	19.8	55.4000015258789	23.697078426582	86.5	76.7	56	羌	3.97	4.46	1.48	3.22	.91	1.64	8.6	71.2	23.3	6.1	2	282
513223010277	8	1	5.5	36.1	26.5	28.3	68.40000152587891	26.0631007185943	90	75.3	59	羌	15.85	5.89	7.02	5.23	.87	1.17	6.8	67.3	24.7	4.6	1.6	151
513223010278	5.4	2	5.6	26.5	22.4	17.6	42.5999984741211	18.7329813383093	70.40000000000001	40.6	56	羌	6.49	5.71	.9399999999999999	4.6	1.94	2.23	4.4	62.3	30.1	2.7	1.3	139
513223010279	6.1	2	4.9	22.1	30.5	20.6	54.7999992370605	21.2730851746627	68	71.5	55	羌	7.01	5.26	.93	5.62	1.94	3.26	4.1	48.6	43.3	1.6	1.4	82
513223010280	8	1	4	28	26.4	28.6	70.09999847412109	27.3486154515862	90	77.3	61	汉	8.69	6.17	2.94	6.06	1.18	3.54	6.3	72	21.3	4.5	1.3	110
513223010282	6.4	1	3.9	31	24.6	22.3	53.5999984741211	21.2551307643127	84	51.8	52	羌	2.24	5.23	1.68	5.06	1.9	2.4	4.2	67.8	24	2.8	1	134
513223010283	5.4	2	6	13.6	40.1	18.3	58.4000015258789	25.5790216663413	92	135	62	汉	5.29	4.89	1.66	6.13	1.38	4	4.8	56.3	36.4	2.7	1.7	200
513223010284	8.199999999999999	1	4.7	40	34.8	31	86	29.9336065645095	103.6	148.5	62	羌	9.800000000000001	7.1	2.78	3.7	.88	1.56	5.5	59	31.7	3.2	1.7	83
513223010285	6.7	1	4.4	18	35.3	21.8	63	25.9540802285936		112.9	71	汉	5.45	5.67	1.46	4.68	1.23	2.79	4.4	66.90000000000001	24	2.9	1	111
513223010286	6	2	4.4	22.6	36.5	19.3	55.9000015258789	23.942258267094	79.5	109.8	52	羌	3.5	4.78	1.71	4.66	1.31	2.57	4.5	60.8	32.2	2.7	1.4	116
513223010287	6.6	2	3.3	29.1	40.7	22	68.40000152587891	26.8192284162575	98.8	143.9	53	汉	13.11	5.55	3.43	5.41	1.07	2.78	7.3	58.4	32.5	4.3	2.3	232
513223010288	6.5	2	4	17.3	34.9	21.2	60.4000015258789	25.667657191397	84	105.6	50	羌	7.08	5.23	1.79	4.65	1.44	2.4	3.4	63.2	30.1	2.1	1	75
513223010289	7.8	1	3.6	47.5	21.8	30.8	69.8000030517578	23.2143888801611	83	66.59999999999999	53	羌	4.2	5.01	1.02	4.45	1.24	2.75	4.7	65.7	26.7	3.1	1.2	154
513223010290	5.8	2	4.5	18.2	29.5	19.8	52.2999992370605	21.5183740325724	80.5	63	50	羌	7.24	5.3	1.31	5.76	1.42	3.74	3.7	55.3	36	2.1	1.3	164
513223010291	7.2	2	3.7	15.7	35.4	22.2	64.5	27.1615429609282	92	105.3	57	羌	6.2	4.93	.73	5.54	1.41	3.8	7.4	72.2	21.9	5.3	1.6	192
513223010292	6.5	2	3.8	14	31.1	21.7	59.0999984741211	21.9735270947803	88	84.5	68	汉	9.050000000000001	8.02	2	3.59	1.2	1.48	7.1	71.7	20.9	5.1	1.5	130
513223010293	4.9	2	3.6	20.7	35.3	15.8	46.7999992370605	20.8555774575538	75	89.2	52	羌	9.9	5.29	.9	4.44	.98	3.05	4.3	59.8	34	2.5	1.4	162
513223010294	6.8	1	5.1	45.7	20	24.2	55.2999992370605	20.2876142598306	71	49.2	60	羌	21.63	9.81	.71	5.04	1.71	3.01	5.2	55.9	36	2.9	1.8	104
513223010295	6.9	1	3.9	23.1	20.5	23.7	55.0999984741211	22.3538474072462	80	52.4	69	羌	2.14	5.61	.84	5.51	1.75	3.38	6.9	70.90000000000001	22.1	4.9	1.5	286
513223010296	7.8	1	4.8	25	25.6	28.2	67.8000030517578	25.4559555864023	88	78.59999999999999	66	羌	1.28	5.19	.53	3.73	1.34	2.15	4.2	59.3	31.1	2.4	1.3	148
513223010297	8.1	1	5.4	40.7	23.2	27.8	65.59999847412109	25.9483400475144	88	60.3	62	羌	1.32	4.9	.5600000000000001	4.81	1.54	3.02	6.3	53.1	39	3.3	2.4	118
513223010298	6.8	2	4.5	21.5	38.6	20.7	62.7000007629395	28.2799183097988	94.40000000000001	126.6	58	羌	6.4	4.82	1.54	4.55	1.08	2.77	3.4	49.4	42.6	1.7	1.4	179
513223010299	7.6	1	4.1	28.2	33.7	26.6	73.3000030517578	28.4546939768666	102.5	118	66	羌	12.1	5.82	1.48	4.6	1.15	2.78	5.5	58.2	34.3	3.2	1.8	71
513223010300	6.6	1	3.9	12.4	30	22.5	59	22.7614675359747	88	74.3	69	羌	5.71	5.9	3.68	4.64	1.13	1.84	7.9	58.5	33.1	4.6	2.6	197
513223010301		2	4.4	10.5			66.59999847412109	29.4819535796985	102.5		73	回	7.7	5.22	2.36	6.53	1.25	4.21	6.6	56.8	35.1	3.8	2.3	191
513223010302	6.4	2	5.3	24.3	44.2	19.2	64.5	29.5664187824228	91.5	154.7	66	回	9	5.73	2.36	5.81	1.48	3.26	7.3	57.9	34.3	4.2	2.5	250
513223010303	7	1	5.1	26.1	23	23.7	56.5999984741211	21.9444821932235	76	58.1	61	羌	2.03	5.09	1.5	4.53	1.49	2.36	5.6	59.6	31.3	3.3	1.7	166
513223010304	5.9	1	6.7	17.9	17	20.8	45.7000007629395	17.0328927751239	70.8	36.6	51	羌	3.29	5.44	.98	4.84	1.58	2.81	5	64.09999999999999	28.7	3.2	1.4	145
513223010305	8.199999999999999	1	3.5	34.1	26.4	31.5	76.40000152587891	27.2635534565042	101.5	90.59999999999999	60	羌	13.42	5.86	1	3.53	1.03	2.05	6.8	48	45	3.2	3	224
513223010306	5.8	2	4.3	18.3	30.9	18.9	51.7000007629395	20.6574919019994	75	70.3	55	羌	7.32	5.47	.4	4.43	1.66	2.59	3.6	42.4	50.3	1.5	1.8	208
513223010307	7.9	2	4.2	29.9	43.7	25.7	84.1999969482422	33.1386980301925	111	186	61	羌	9.58	5.76	1.72	4.55	1.1	2.67	4.3	54.5	36.6	2.3	1.6	69
513223010308	7.6	2			37.6	23.8	70.40000152587891	30.3509900181799	102.7	130.5	56	羌	7.06	5.28	.54	5.11	1.37	3.49	5.9	56.8	35.4	3.3	2.1	180
513223010309	5.8	2	4.2	12.9	35.4	19.3	57.4000015258789	23.7383821614247	85.5	113.2	74	羌	13.37	5.97	.51	5.66	2.29	3.14	6.6	61.2	31.7	4	2.1	103
513223010310		2					79.59999847412109	31.565455682306	110		54	羌	10.02	5.51	1.04	4.57	1.32	2.78	6.1	54.2	36.9	3.3	2.2	165
513223010311	6.6	2	4.8	23.3	36.7	21.5	62.7999992370605	26.6875631012396	91	120.9	62	羌	6.59	5.82	.96	5.6	2.11	3.05	5.5	71.59999999999999	20.2	4	1.1	157
513223010312	6.2	2	4.7	16.8	27.3	18.9	48.5	22.2020394747684	78.5	53.6	60	羌	5.75	6.1	.64	4.43	1.61	2.53	4.8	41.9	50.4	2	2.4	182
513223010313	5.2	2	5.2	17.6	28.7	16.6	44.7999992370605	20.7603377619246	80.09999999999999	60.5	60	回	4.39	11.36	1.9	3.37	1.33	1.18	4.6	55.6	36	2.5	1.6	170
513223010314	7.5	1	5	28.4	33.8	25.2	70	26.9047713305831	95	116.9	67	羌	9.24	5.45	.47	4.63	1.51	2.91	4.1	67.5	24.6	2.8	1	96
513223010315	5.9	2	3.7	16.2	36.5	17.1	50.4000015258789	24.5778853294797	80.5	90.3	56	羌	7.71	5.59	.84	4.66	1.05	3.23	4.8	49.9	40.1	2.4	1.9	159
513223010316	6.3	2	4.5	17.8	37.4	19.8	59	25.2369600841118	89	115.5	65	羌	8.06	6.1	4.03	4.27	.93	1.51	4	62.1	31.4	2.5	1.2	82
513223010317	5.8	2	5.1	24.6	36.8	19.2	57.9000015258789	24.4456357050999	87	112.6	62	羌	10.53	5.82	1.37	3.61	1.13	1.86	5.8	58.2	34.9	3.4	2	171
513223010318	6.5	2	4.3	13.1	39.2	20.5	62.5999984741211	27.6009721512891	97	130	61	羌	6.7	5.38	2.19	5.13	1.37	2.76	5.4	59.2	33.3	3.2	1.8	150
513223010319	6.1	2	4.7	21	24.1	20.7	49.7999992370605	19.7482374249966	78	52.3	60	羌	5.76	6.36	1.03	4.96	1.69	2.8	5.7	61.9	31	3.5	1.7	182
513223010320		2					50.7000007629395	21.8005915669721	78.5		50	羌	9.59	6.64	2.31	3.53	.78	1.7	7.8	74.40000000000001	20.1	5.8	1.5	230
513223010321	6.8	2	3.5	22.5	38	22.4	67.3000030517578	26.856737489872	92	135.7	63	羌	12.67	5.67	1.94	5.61	1.45	3.28	4.7	56.2	35.2	2.6	1.6	203
513223010322		2					73.90000152587891	29.1214433224922	91.40000000000001		60	羌	8.19	5.31	.49	7.99	2.1	5.67	6.7	59.7	33	4	2.2	162
513223010323	6.4	2	4.9	27.6	35.9	21	60.5999984741211	25.2563029164867	91	116.7	65	羌	11.7	6.21	11.41	5.91	.8100000000000001	-.09	5.6	60.1	32.4	3.3	1.8	98
513223010324	7.9	1	4.6	21.3	26.8	28.3	70.3000030517578	26.2336056024821	89	87.09999999999999	64	羌	4.64	13.43	1.25	4.93	1.32	3.04	9.800000000000001	65.3	25.9	6.4	2.5	143
513223010325	6.9	2	3.8	28.7	40.4	22	68.09999847412109	28.2360661537133	94.5	146.1	60	汉	12.78	6.77	1.59	6.02	1.66	3.64	7.8	63.7	28	4.9	2.1	229
513223010326	7.1	2	4.5	18.2	47.9	23.2	82.1999969482422	33.2211265956315	107.5	205.7	60	藏	24.75	6.97	.83	5.42	1.32	3.72	6.3	65.5	27.5	4.1	1.7	153
513223010327	6.8	2	4.5	18.8	34.8	22.9	64.90000152587891	25.7361578042335	86	110.6	63	羌	7.02	6.04	.99	5.06	1.61	3	3.5	65.2	25.8	2.2	.8	192
513223010328	6.2	2	5.4	10.5	33.2	19.8	55.4000015258789	23.3294499454364	85	90.40000000000001	63	羌	5.57	6.18	.79	4.64	1.63	2.65	4.9	64.3	29.1	3.2	1.4	91
513223010329	6.2	2	4.2	19.6	24.3	18.9	46.4000015258789	20.2425977210845	73	49.4	63	羌	4.24	5.68	1.06	5.1	1.64	2.98	6.4	47.5	43.3	3	2.7	143
513223010330	7	2	4.8	22.6	44.2	21.5	70.59999847412109	31.1696332155809	95	167.9	55	羌	10.89	5.39	.86	4.29	1.83	2.07	5.6	45.9	47	2.5	2.6	178
513223010331	5.2	2			33	17	47.9000015258789	20.1449771827141	82.8	78.5	58	羌	1.49	3.97	1.44	5.8	1.91	3.24	5.4	49	43.1	2.6	2.3	123
513223010332	5.8	2	4.5	22.3	16.8	21.3	48.4000015258789	19.0011375265698	74.5	41.9	68	羌	3.88	5.23	1.09	4.76	1.76	2.5	5.1	61	31.9	3.1	1.6	147
513223010333	7.1	1		32.1	28.4	24.7	62.5	23.9626565959609	86.5	76.2	62	羌	3.86	6.64	2.58	4.99	1.28	2.54	4.9	72.3	21.1	3.5	1	143
513223010334	9.199999999999999	1	3.1	46.7	37.8	37.2	107.699996948242	33.6131821566874	120	206.1	66	汉	27.88	10.27	1.87	4.14	.98	2.31	6.6	62.8	30.1	4.1	2	137
513223010335	6.2	1	4	26.7	24.2	22.4	54	19.7867138811859	77.8	62	66	羌	1.48	5.27	.58	6.87	2.43	4.18	7.9	51.7	37.5	4.1	2.9	241
513223010336	6.7	2	4.6	17.3	47.2	20.6	72.40000152587891	31.5854322779897	110.5	182.3	65	汉	6.66	8.58	1.51	4.67	1.4	2.58	6.2	71.90000000000001	20.7	4.5	1.3	195
513223010337	6.6	1	4.7	22.6	15.1	23	49.5999984741211	19.1350636449678	68	33.4	64	羌	2.85	5.5	.59	2.86	1.14	1.45	5.6	55.9	36.6	3.1	2	239
513223010338	5.9	2	3.7	20.4	36.4	18.5	55.5	24.4705110500892	83	103.4	60	羌	8.16	5.02	2.7	5.29	1.23	2.83	5.5	49.4	39.8	2.7	2.1	122
513223010339	5.9	2	3.1	24.7	34.4	17.8	51.0999984741211	22.9861163286993	78.5	86.2	65	羌	3.84	5.63	1.54	6.71	1.63	4.38	5.7	68.09999999999999	24.9	3.9	1.4	83
513223010340	6.3	2	5.8	19.3	32.1	21.4	58.5	24.8926742774423	86	88.40000000000001	68	羌	7.18	5.6	.73	4.42	1.68	2.41	6.2	74.5	18.7	4.6	1.1	236
513223010341	5.4	2	4.3	16.5	30	17	46.2999992370605	19.9086263851913	75.5	61.9	67	汉	3.78	5.35	.79	4.42	1.7	2.36	4.6	65.2	25.9	3	1.2	100
513223010342	5.9	2	5.7	14.4	34.9	18.2	53.0999984741211	22.1305227738594	82.5	98.09999999999999	65	羌	9.01	6.02	1.41	6.07	1.68	3.75	3.8	56.5	34.5	2.1	1.3	119
513223010343	5.8	2	4.9	15.6	29.4	18.6	49.0999984741211	21.0849420332073	86	60.7	67	羌	4.68	15.25	1.15	4.83	1.24	3.07	7.4	67	25.3	5	1.8	233
513223010344	5.9	2	5.7	13.1	39.6	17.8	56	27.1190511818822	86.5	125.5	61	羌	4.78	6.54	.84	4.84	1.49	2.97	4.7	65.5	26.1	3.1	1.2	93
513223010345	5.3	2	6.4	12.7	46.2	16.6	59.2000007629395	25.8267620931803	93	184.1	71	羌	19.39	11.2	.96	5.39	1.67	3.28	7.6	75	19.3	5.7	1.4	169
513223010346	7.9	2	5.2	20.9	47.6	24.3	84.1999969482422	37.6729553129125	109.5	199	57	羌	23.35	5.47	3.12	3.91	.8	1.69	5.2	59	31	3.1	1.6	120
513223010347	7.4	1	4.5	29.7	26.2	26.2	63.9000015258789	24.5602132725384	87	71.5	64	羌	3.83	5.52	1.19	4.3	1.26	2.5	6.1	64	27.6	3.9	1.6	218
513223010348	7.3	2	3.9	29.1	45.1	22.1	73.90000152587891	34.6687941104705	118	176.5	63	羌	20.62	5.95	1.19	4.11	1.24	2.33	5.5	40.6	51.9	2.2	2.8	131
513223010349	5.1	2	6.8	17.4	18.5	15	36.2000007629395	16.5043514327735	65	37.1	77	回	2.96	5.3	.62	6.21	2.34	3.59	5.9	74.3	19.9	4.4	1.1	130
513223010350	7.9	1	4.1	25.6	21.6	29.3	68.5	24.3861108104875	92	69.59999999999999	62	羌	3.93	5.82	3.02	3.39	1.2	.82	3.6	43.6	48.4	1.4	1.6	58
513223010351	6.6	2	3.4	21.2	31.7	20.8	57.7000007629395	25.2056535637777	88	79.5	60	羌	7.25	5.45	1.37	4.95	1.27	3.06	4.8	49.5	43.4	2.4	2.1	109
513223010352	5.7	2	4.9	13	39.1	17.3	53.2999992370605	24.6321237267713	86	114.6	75	回	11.09	10.87	2.52	4.3	1.13	2.02	7.4	59.6	33	4.4	2.4	135
513223010353	8.199999999999999	1	3.9	35.7	19.5	31.8	70.1999969482422	24.2336026007428	89	60.7	65	羌	5.77	5.73	.77	3.68	1.12	2.21	7.7	71.09999999999999	22.2	5.4	1.7	220
513223010354	5.8	2	5	13.9	33.8	17.4	50.0999984741211	22.4759520648138	77.5	82.40000000000001	66	羌	4.91	6.8	.76	5.07	1.99	2.73	4.3	59.1	32	2.5	1.4	156
513223010355		2									65	羌	5.27	6.05	.41	5.1	1.66	3.25	3.9	57.2	36.5	2.2	1.4	102
513223010356	6.7	2	4.5	21.4	34.6	22	62	25.1531502292182	90.5	100.8	52	羌	5.43	5.11	1.95	4.94	1.38	2.67	4	55.4	35	2.2	1.4	108
513223010357	5.4	2	5.6	21.2	31.4	16.8	47	21.6911330340265	81	70.59999999999999	62	羌	3.67	5.63	1.47	4.71	1.29	2.75	4.5	46.1	44.5	2	2	80
513223010358	6.8	2			46.8	19.8	69.40000152587891	32.7368380582616	104	175.2	67	羌	11.26	7.41	1.34	5.17	1.54	3.02	6.4	51.6	41.3	3.3	2.6	93
513223010359	7	2	5	12.3	37.6	22	64.40000152587891	28.3569405705817	95	116.8	65	羌	22.17	5.88	.72	3.81	1.33	2.15	5.7	46.8	45.4	2.6	2.6	213
513223010360	6.9	1	5	33.3	18.1	22.3	50.4000015258789	20.6570590274948	73.8	42.3	66	羌	.72	5.2	.44	4.64	1.88	2.56	3.7	54.8	36.2	2	1.3	183
513223010361	6.1	2	4.8	14.5	28.4	18.3	48.0999984741211	22.6893634874454	82.2	56.8	69	羌	2.93	5.61	2.17	10.63	1.75	7.89	4.2	57.3	34.2	2.4	1.4	193
513223010362		2	7.7	16.3			54.0999984741211	25.9815221302165	86.5		68	羌	5.16	5.46	.77	4.5	1.31	2.84	6.6	56.7	33.8	3.7	2.2	175
513223010363	5.6	2	7.8	18.6	34.7	18.9	56.0999984741211	23.2007520493465	91	105.7	77	羌	4.41	6.39	.76	5.39	1.99	3.05	7.9	71.5	22.2	5.6	1.7	281
513223010364	7.8	1	3.2	24.6	22.3	28.5	66.5	24.6046968701346	88.5	68.90000000000001	76	羌	3.51	5.77	.41	4.67	2.1	2.38	4.4	65.5	26	2.8	1.1	122
513223010365		2	4.8	28.9			57.9000015258789	23.0472993166929	86.5		66	羌	3.03	5.36	.46	5	1.93	2.86	4	55.5	37	1.8	1.2	104
513223010366	6.5	2	3	20.5	34.4	22	62.7999992370605	24.3180017251301	85	107.3	50	羌	9.869999999999999	5.59	1.76	4.49	1.34	2.35	4.9	51.6	38.7	2.5	1.9	185
513223010367		2					66.09999847412109	27.9803868380093	93		65	羌	8.039999999999999	6.37	.92	4.47	1.22	2.83	5	61	32.5	3	1.6	200
513223010368	7.9	1	4.2	21.1	27	30.1	74.5	26.0228917615367	94	97.09999999999999	65	羌	9.69	6.25	.41	7.62	2.92	4.51	4.8	59	32.7	2.8	1.5	135
513223010369		1	5.6	30.7			72.90000152587891	26.4233740385748	93.5		67	羌	5.08	7.51	.98	4.39	1.24	2.7	5.6	71.09999999999999	21.3	4	1.2	105
513223010370	8.5	1	3.5	32.5	27.4	33.6	82.3000030517578	28.9180954015163	107	103.9	55	回	6.95	5.66	3.04	5.53	1.06	3.09	7.7	59.9	31	4.6	2.4	75
513223010371	7	1	4.3	43.6	31.1	24.7	64.59999847412109	25.7142566745101	92.5	84.5	52	汉	11.61	5.76	2.09	4.98	1.47	2.56	6.3	65.2	27.6	4.1	1.7	244
513223010372	7.4	2	5	25.6	32	23.3	61.7999992370605	26.36562606505	87	85.59999999999999	50	羌	4.32	5.67	.91	5.62	1.53	3.68	5	34.9	56.5	1.7	2.8	143
513223010373	5.1	2	3.6	16.2	40.5	16.3	51.4000015258789	23.9490274905375	82	126.2	59	汉	10.77	6.74	2.61	5.89	1.29	3.41	5.5	60.1	32.6	3.3	1.7	119
513223010374	7.3	1	4	29	26	25.2	61.9000015258789	23.4992293566028	82	72.5	62	羌	3.41	5.01	.64	3.05	1.39	1.37	6	60	32.1	3.6	1.9	131
513223010375	6.7	2	3.7	30.1	40.8	19.7	60.9000015258789	28.2980868941196	91	135.4	67	羌	4.99	5.4	1.4	5.91	2.08	3.19	7.7	68.09999999999999	23.7	5.2	1.8	102
513223010376	7.6	2	4.8	20.4	39.5	25.2	75.90000152587891	30.6360188861078	102	154.5	53	羌	8.609999999999999	5.31	1.21	4.67	1.22	2.9	5.5	57.9	34.4	3.2	1.9	200
513223010377	6.4	2	4	22	30.3	22.2	58.0999984741211	22.7521567455726	83	83.5	53	羌	7.33	5.04	4.04	4.76	.9399999999999999	1.98	6.2	58.7	32.9	3.6	2	123
513223010378		2									77	羌	15.08	7.5	1.91	4.71	1.25	2.59	6.6	67.3	26.1	4.4	1.7	106
513223010379	5.7	1	5	35.2	17.9	19.9	44.7000007629395	17.4609377980232	72	37	57	羌	1.6	6.71	.85	5.32	2.69	2.24	7.6	42.4	50.3	3.2	3.8	73
513223010380	5.1	2	4.3	9.9	38.4	15.4	48.9000015258789	24.1489956071936	86	114.7	81	羌	4.98	11.29	.6899999999999999	5.48	1.92	3.25	3.9	54.2	36.8	2.1	1.4	147
513223010381	7.3	2	6.7	14.6	37.7	22.2	65.90000152587891	29.5246140859193	94	124.1	63	羌	18.5	5.5	1.97	5.48	1.41	3.17	9.6	63.7	28.5	6.1	2.7	243
513223010382	8.699999999999999	1	6.7	26.3	32	31.6	83.1999969482422	29.8683090940181	108	127.2	81	回	18.59	6.69	1.36	4.67	1.34	2.71	6.2	71	22.2	4.4	1.3	100
513223010383	6.4	1	6.4	8	28.1	23.4	60.0999984741211	22.7597627357618	90	82.5	80	回	3.59	5.16	1.11	5.79	1.33	3.96	8.699999999999999	69.3	22.6	6	1.9	268
513223010384	6.7	2	3.7	13	39.1	19.2	60.2999992370605	27.9430440295541	100	128.8	81	汉	1.99	5.79	.77	5.09	1.48	3.26	6.3	79.5	14	5	.8	132
513223010385	6.1	2	4.3	11	38.3	15.4	47.5	27.4689528546025		98.09999999999999	67	羌	8.34	5.42	2.51	6.48	1.45	3.89	6.6	69.3	22.7	4.6	1.5	198
513223010386	6.3	2	4.9	11.1	42	17.2	56.7000007629395	28.0403785218317	88	126	77	羌	5.29	6.23	.88	4.63	1.58	2.65	5.2	56	36	2.9	1.8	123
513223010387	8.1	1	5.2	29.4	26.7	23.9	59	26.9357195032871		61	68	羌	6.55	6.58	1.03	4.18	1.31	2.4	5.5	58.8	32.6	3.2	1.7	246
513223010388	6.6	1	4.1	24.3	18.3	25.3	56.5	19.6889082796564	77	50.4	61	回	3.5	5.61	1.14	3.39	1.26	1.61	5	68.59999999999999	23.4	3.4	1.1	178
513223010389	5.8	2	7.2	12.7	32.1	17.8	49.9000015258789	21.7695177575909	82.3	75.2	75	回	5.28	5.51	2.4	4.74	1.28	2.37	5.7	58.9	32.5	3.3	1.8	181
513223010390	6.6	1	5	36.5	21.3	22.6	52.7999992370605	20.9378903001496	75.5	53	68	回	2.65	12.63	.98	4.31	1.82	2.04	6.4	74.3	19.6	4.7	1.2	157
513223010391	5.3	2	5.6	18.9	23.1	16.3	40.5999984741211	19.6339755194885	75	39.4	68	汉	7.11	7.06	.55	4.15	1.56	2.34	6.9	57.7	36.2	4	2.5	173
513223010392	7.2	1	5.3	21.7	33.7	22.2	62.2999992370605	26.0994330755064	86	94.8	73	羌	8.83	5.78	1.54	3.99	1.1	2.19	7.3	69.90000000000001	23.4	5.1	1.7	156
513223010393		1	7.3	23.7			45	19.6059209881384	69		86	羌	3.09	5.9	1.44	3.35	.9399999999999999	1.76	7.2	62.1	30.2	4.5	2.1	204
513223010394	7.7	1	5.3	34	20.3	27	62.2999992370605	24.9875560513647	90.5	59.3	72	羌	4.91	6.09	1.77	4.56	1.1	2.66	8.4	81.59999999999999	14.3	6.8	1.2	143
513223010395	6.3	2	5.8	21.1	39	18.8	57.0999984741211	27.4984449528414	90.5	117.4	63	羌	3.48	5.69	.52	4.34	1.73	2.37	4.6	64.7	27.7	3	1.2	218
513223010396	7.6	1	3.1	23.4	26.8	25.3	62.7000007629395	25.2438226164274	83	73.59999999999999	68	羌	3.72	5.84	.75	3.87	1.18	2.35	6.7	62.3	30	4.2	2	143
513223010397	6	2	4.5	13	37.9	17.3	53	24.0338287476335	81	106.4	67	羌	8.81	6.46	2.94	5.76	1.23	3.19	7.5	69.59999999999999	23.8	5.2	1.8	114
513223010398	6.3	2	3.1	23.6	36	19.5	56.7000007629395	24.9664365511002	82.5	104.8	56	羌	9.470000000000001	5.2	.79	5.62	1.34	3.92	5.1	67.5	25	3.4	1.2	182
513223010399	7.3	2	4	19.4	35.2	20	57.5	28.0011239407662	87.5	95.7	57	羌	13.88	7.45	1.18	6.8	1.19	5.07	25.1	90.2	7.1	22.7	1.7	179
513223010400	6.1	2	4.6	14.4	37.2	19.7	57.5	24.4671584778279	89.5	107	51	羌	12.02	5.53	2.36	4.98	1.09	2.82	5.7	40.8	52.6	2.3	3	66
513223010401	6.7	1	5.4	38.1	30.5	22.1	59.4000015258789	23.3781328373334	87.5	81	72	汉	3.91	16.92	2.21	4.99	1.02	2.97	5.2	68	24.1	3.5	1.2	97
513223010402	7.3	2	4	18.1	38.3	22	65.3000030517578	29.7314981996089	95	122.9	62	羌	2.53	6.46	11.19	6.18	.89	.2	5	50.9	39.4	2.5	1.9	158
513223010403	6.2	2	6.4	12.7	40.1	18.1	57.5	25.9345340195686	91	124.4	66	羌	8.609999999999999	11.5	6.67	5.66	.86	1.77	5.2	51.7	39.5	2.7	2	178
513223010404	6.2	2	4.9	11	39.4	18.2	57.4000015258789	27.3385283803346	86	122.4	58	羌	4.63	5.87	.61	3.62	1.11	2.23	4	64.09999999999999	27.5	2.6	1.1	112
513223010405	7.3	2	4.1	16.9	38.8	24.5	71.90000152587891	28.5839690950764	98	146.9	62	羌	5.93	7.4	2.24	5.48	1.48	2.98	5.8	59.9	32.5	3.4	1.8	255
513223010406	9.800000000000001	1	4.6	31.5	29.4	37.1	93	30.5416211689559	109	106.9	61	羌	12.85	5.6	1.69	5.22	1.26	3.19	5	57	34.6	2.8	1.7	146
513223010407		1									67	羌		5.91	.64	5.25	2.94	2.02	6.8	70.40000000000001	21	4.7	1.4	111
513223010408	7.6	2	5	22.7	36.6	22.5	64.1999969482422	29.548813052771	101	115.6	63	羌	6.08	5.32	1.12	4.98	1.63	2.84	5.3	69	24.9	3.7	1.3	121
513223010409		1	4	31			83.90000152587891	27.3959188655931	102.7		61	羌	3.92	5.42	.41	3.4	1.36	1.85	4.3	62	29.5	2.7	1.2	104
513223010410	7.5	1	6.8	32.6	30.7	26.2	70.8000030517578	26.4848649297226	94.5	106.8	69	羌
513223010411	6.1	2	3.3	23	25.1	20.9	52.7999992370605	20.1686524272899	70	61.9	50	羌	4.16	5.28	.55	5	1.91	2.84	4.4	50.1	43.5	2.2	1.9	127
513223010413	8.300000000000001	1	4.2	26.1	27.4	30.5	75.40000152587891	27.2966477711161	98	90.2	63	羌	6.98	6.78	2.13	3.19	.99	1.23	7.4	60.9	29	4.5	2.1	87
513223010414	6.1	2	4.1	27.3	40.7	18.9	59.9000015258789	27.1627618614331	94.5	130.8	63	汉	8.49	6.08	.88	4.54	1.51	2.63	6.8	55.9	36.2	3.8	2.4	151
513223010415	6.6	2	4.8	16.5	52.4	19.1	75.1999969482422	36.6205988677038	117	216.2	67	羌	6.49	5.18	2.35	5.81	1.17	3.57	6.4	65.59999999999999	26.6	4.2	1.7	160
513223010416	5.5	2	4	20.4	35.9	16.9	50.5999984741211	22.3992018066865	82	102.2	77	羌	3.62	6.88	.84	4.57	1.3	2.89	6.5	62.7	28.7	4.1	1.8	148
513223010417	8.1	1	4.5	20.3	33.6	28.4	78	28.8245674005229	106.3	127.6	73	羌	5.79	6.26	1.16	3.18	.93	1.72	4.7	65	26.7	3	1.2	148
513223010418	6.9	2	5.9	29.1	35.9	22.2	63.2999992370605	28.2839797557571	97	111.8	57	羌	12.66	5.92	.91	5.38	1.35	3.62	5.7	47.3	44.2	2.7	2.5	71
513223010419		1	4.9	40.2			71.1999969482422	27.5707272237485	97		65	汉	8.65	6.61	1.11	4.14	.9	2.74	7.3	72	20.2	5.2	1.4	241
513223010420		1					84.6999969482422	29.3424678188091	102		66	回	13.28	10.1	3.08	4.84	.85	2.59	9	60.4	31	5.4	2.7	234
513223010421	6	2	5.6	20.6	39	17.9	55.5999984741211	26.0479978759268	85	121.5	62	回	5.06	5.6	2.98	4.85	.98	2.52	3.8	61.1	29.9	2.3	1.1	158
513223010422	5.6	2	3.2	16.1	36	16.8	49.5999984741211	23.0788265133481	87.5	91.59999999999999	64	汉	10.73	5.33	2.33	5.36	1.14	3.16	6.3	50.4	41.3	3.2	2.6	135
513223010423	5.7	2	6.8	15.5	27.4	18.9	50.7000007629395	20.5687860614789		67.40000000000001	76	羌
513223010424	8.300000000000001	1	3.5	42.5	27	29.9	74.3000030517578	28.0336747625091	96	88.5	64	回	5.16	6.31	.9399999999999999	4.59	1.07	3.09	6.1	68.40000000000001	24.3	4.2	1.5	128
513223010425	6.3	2	4.5	16.4	33.1	19.3	54.5999984741211	23.7571438839368	81	86.2	73	汉	5.31	6.01	.87	4.29	1.68	2.21	5.8	69.90000000000001	23.6	4	1.3	123
513223010426	7.5	1	5.9	30.4	36	22.9	65.3000030517578	29.2950056511803	98.5	113.9	66	羌	9.33	6.74	.78	4.23	1.05	2.83	7.4	68.5	23.8	5	1.7	126
513223010427	5.8	2	5.1	23	40.5	18.6	59.0999984741211	24.4729002889215	86.5	141.1	56	羌	13.26	5.34	1.13	5.92	1.56	3.85	4.9	68.2	25.3	3.3	1.2	131
513223010428	6	2	3.2	25.6	33.5	19.2	54	22.6516148084512	76	89.5	59	羌	5.11	5.47	1.76	5.64	1.25	3.59	6.8	78.3	15.5	5.3	1	146
513223010429	7.1	2	6.4	17.7	42.8	21.9	72.1999969482422	31.0454165861832	106	165	66	羌	7.63	5.07	1.06	4.88	1.61	2.79	7.7	70.5	22.2	5.4	1.7	173
513223010430	5.1	2	4.5	15	31.4	16.7	46.9000015258789	20.9280737051386	81	72.3	66	羌	3.58	5.53	1.16	4.38	1.19	2.66	4.3	50.9	41.3	2.1	1.7	150
513223010431	6.4	2	5.1	25.3	41.3	18.2	57.7999992370605	27.227560338517	94	130.5	64	羌	9.92	5.89	1.14	5.06	1.24	3.3	7	61.1	31.8	4.2	2.2	96
513223010432	5.6	2	4.9	17.9	32.9	17.8	49.9000015258789	20.115898826255	73	82.8	51	羌	6.99	5.84	1.02	4.34	1.55	2.33	4.8	65.2	27	3.1	1.3	202
513223010433		1	5.2	14.3			48.0999984741211	18.672178443191	74		72	汉	34.72	3.99	.65	3.68	1.3	2.08	6.8	77.5	16.3	5.3	1.1	242
513223010434	5.6	2	7.6	16.7	25.4	16.6	43.9000015258789	22.5588065548381	83	54.4	79	羌	2.57	5.35	.87	4.05	1.39	2.26	4.4	60.1	30.7	2.6	1.3	153
513223010435	7.5	1	5.1	19.9	21.2	24.9	57.4000015258789	22.5061947028414	76.5	56.9	75	汉	2.21	5.46	1.01	4.19	1.26	2.47	6.1	75.09999999999999	19.2	4.6	1.1	147
513223010436	5.5	2	4.1	20.9	40.4	16.8	53.7000007629395	25.1578694999672	90	124	52	羌	2.53	5.25	1.24	4.89	1.34	2.99	5.2	48.6	43.5	2.5	2.3	169
513223010437	6.5	2	3.3	18	36.2	21.2			85.90000000000001	110.6	56	羌	18.11	6.22	2.51	4.88	1.18	2.56	6.1	60.7	32.4	3.7	2	165
513223010438	6.9	2	4.9	29.4	38.2	22.6	68	27.3776701280631	98	134.5	63	羌	6.13	6.08	1.78	5.5	1.61	3.08	5.2	55.1	36.6	2.8	1.9	163
513223010439	6.7	1	5.1	20.3	30.8	20.8	55.2999992370605	24.4472184268637	89	75.2	60	回	3.94	7.07	.68	4.77	1.25	3.21	6.3	64.2	26.9	4.1	1.7	152
513223010440	6.9	2	5.4	21.8	39.8	20.9	64.3000030517578	28.7692545057696	90	127.5	56	羌	4.65	5.7	.64	4.66	1.45	2.92	4.6	54.9	37.1	2.5	1.7	145
513223010441	6.1	2	4.1	24.3	34	18.9	53.5999984741211	23.0778232764487	85	91.40000000000001	67	汉	5.71	6.78	1.57	3.64	1.05	1.88	4.7	58.3	34	2.7	1.6	222
513223010442	7.7	1	3.7	35.3	16.6	28.5	60.5999984741211	22.1514215927827	83	41.9	51	羌	1.4	5.39	1.1	4.16	1.25	2.41	5.4	66.7	25.1	3.6	1.3	103
513223010443	7.1	1	5.7	14.1	34.2	23.7	66.09999847412109	27.5841456151311	96	116.3	78	羌	5.33	4.76	1.22	3.82	.9399999999999999	2.33	6.6	66.5	25.7	4.3	1.7	127
513223010444	8.4	1	4.3	37.6	23.1	31.5	73.3000030517578	26.5044925842594	92	74.09999999999999	62	羌	4.35	5.59	.96	4.28	1.13	2.71	6.9	82.09999999999999	12.8	5.7	.8	129
513223010445	5.6	2	5.4	16.5	41.3	17.4	56.2000007629395	25.0111151543499	86.5	130.9	59	羌	7.43	4.8	1.63	5.21	1.22	3.25	6.1	69.8	23.1	4.2	1.4	230
513223010446	6.4	2	5	18.1	42.8	19.4	64	29.4567620758917	96.59999999999999	142.3	60	羌	10.63	6.76	3.29	5.41	.79	3.12	5.7	59.5	32.1	3.4	1.8	185
513223010447	5.5	2	5.5	23.6	33.8	16.6	48.4000015258789	23.9694031202214	80	82	72	羌	9.85	13.84	5.81	5	.84	1.52	5.5	57	35.6	3.1	1.9	108
513223010448	6.7	2	4.4	20.2	43.7	22	73	30.0352070228074	100	165.3	65	羌	18.32	5.63	.5	3.91	1.33	2.35	3.6	68.5	25	2.4	.9	100
513223010449	6.4	2	3.5	18.4	24	20.7	50.7999992370605	22.0745848248788	74	50.1	64	羌	2.99	5.03	.82	4.72	1.51	2.84	4.9	52	40.6	2.5	2	135
513223010450	5.5	2	4.5	17.2	31.5	16.9	47.2000007629395	22.5426487148252	75	67.7	71	羌	7.71	6.66	.48	4.9	2.27	2.41	3.8	78.7	15.1	3	.5	129
513223010451	8.1	1	5.1	18.3	23.1	28.6	67.5	26.5327581293423	88	72.8	61	羌	4.03	5.83	1.03	4.74	1.36	2.91	5.7	67.09999999999999	23.7	3.8	1.3	110
513223010452	8.800000000000001	1	4.5	42.8	30.2	32.1	83.6999969482422	28.1938826171881	99	106.9	68	羌	2.18	11.69	1.11	4.5	1.41	2.59	7.1	69.09999999999999	24.1	4.9	1.7	109
513223010453	6.4	2	4.1	19.2	30.9	22.3	59.4000015258789	23.4959066199434	87	82.8	59	羌	6.63	4.82	.49	4.33	1.42	2.69	6.4	63	28.4	4	1.8	138
513223010454	6	2	5.3	17.9	43	18.1	61	26.4719718234068	89	144.7	55	羌	5.6	5.14	.93	6.41	1.71	4.28	5.1	63.8	28	3.2	1.4	134
513223010455	6.5	2	4.8	26.1	32.8	20.1	55.7999992370605	24.40791097895	86	81.7	55	羌	9.06	6.26	2.21	5.85	1.56	3.29	4.5	51.6	40.2	2.3	1.8	136
513223010456	6.4	2	5.3	27.2	35.8	19.2	56.5	27.2851823108956	88.5	100	56	汉	3.66	5.25	.4	4.81	1.49	3.14	5.1	68.90000000000001	24.5	3.5	1.2	197
513223010457	5.6	2	2.9	13.6	27.1	17.3	44.5	20.6775835014258	70.5	50.6	50	羌	4.58	5.65	.9	3.71	1.7	1.6	4	66.40000000000001	25.2	2.7	1	148
513223010458	7.3	1	3.7	33.2	29.3	25.1	65.3000030517578	25.1606653095158	88.3	81.40000000000001	63	羌	9.31	6.42	1.17	5.7	1.37	3.8	16.2	80.40000000000001	14	13	2.2	172
513223010459	6.5	2	5	21	34.6	20.9	60.5	24.7966673279111	89	106.4	66	羌	10.72	5.3	2.44	5.3	1.24	2.95	9	68	24.2	6.1	2.2	213
513223010460	8.300000000000001	1	3.6	36.4	28.9	30.9	79.8000030517578	29.0992799758154	101.1	104.8	69	羌	5.82	7.13	3.88	5.24	.9	2.58	6.2	61	30.5	3.8	1.9	124
513223010461	7.8	1	4.4	39.8	29.8	28.7	74.6999969482422	27.0432289646542	100	99.40000000000001	75	羌	8.5	7.06	.9	3.46	1.05	2	7.2	73.59999999999999	19.7	5.3	1.4	194
513223010462	6.6	2	5	19.5	37.3	21.5	63.7000007629395	24.3322574539748	88	116.6	50	羌	5.18	5.84	1.03	5.07	1.19	3.41	4	51.3	40.5	2	1.6	119
513223010463	6.6	2	5.5	20	36.7	19.4	58.5999984741211	27.6423432000405	86	109.9	66	羌	7.66	5.54	1.52	5	1.2	3.11	6.3	82.59999999999999	12.3	5.2	.7	85
513223010464	7.3	1	5.4	25.9	37	24.9	74.09999847412109	28.0961070678284	104.5	142.7	67	羌	3.21	4.83	1.55	4.31	1.06	2.55	13.8	89	8	12.3	1.1	158
513223010465	7.2	2	4.4	26.9	45.9	22.4	76.5	31.5561644039041	109	181.4	59	羌	6.97	9.16	4.93	6.5	1.01	3.25	7.1	62.8	30.6	4.4	2.1	229
513223010466	5.9	1	5.8	18.8	31.9	19.4	53.7999992370605	22.1071660244332	86.5	86.7	85	汉	9.210000000000001	5.71	1.11	5.43	1.33	3.6	5.2	47.3	44	2.4	2.3	88
513223010467	6.8	2	4.3	20.7	35.7	21.6	62.2000007629395	26.570977300585	89	112.8	60	羌	13.54	6.75	1.77	4.57	1.23	2.54	5	58.9	33.3	2.9	1.6	98
513223010468	6.5	2	4.6	21.3	38.2	20.4	61.0999984741211	26.5853753777304	94	117.3	63	羌	8.380000000000001	5.68	7.09	5.15	.79	1.14	5.3	66.5	27.1	3.5	1.4	210
513223010469	7.3	2	4.5	20.1	34	24.9	69.09999847412109	26.8242732404076	97	108.4	53	羌	10.94	5.25	3.43	5.77	1.11	3.1	4.7	48	44	2.2	2	122
513223010470	7.7	2	4.9	40.4	31.3	26.6	70	27.5845871513357	96.5	95	60	羌
513223010471	6.3	2	5.3	24.8	37.6	21.4	64.5	25.739368343929	89.5	126.3	60	羌	3.75	10.5	1.1	5.11	1.38	3.23	5.1	47.9	43.9	2.4	2.2	81
513223010472	7	2	4.2	25.2	30.5	25.9	67.3000030517578	24.6899913279648	94	95.09999999999999	55	羌	12.82	5.86	1.73	4.11	1.29	2.03	5	69.3	24	3.4	1.2	155
513223010473	5.4	2	5.6	16.2	34.8	16.1	47.2999992370605	22.6529851113184	89.5	82.59999999999999	62	羌	12.18	5.44	2.91	5.27	1.48	2.47	4.9	52.9	38.2	2.5	1.8	175
513223010474	7.3	1	4.6	36.9	32.7	24.4	66.90000152587891	26.7308746493336	94.5	100	65	羌	5.46	12.17	4.83	6.05	1	2.85	7.5	63.2	29.6	4.7	2.2	139
513223010475	6.5	2	4.7	18.4	36.4	21.5	63.5	25.3723542827735	97	121	59	羌	8.130000000000001	5.59	2.24	6.24	1.35	3.87	6.2	46.3	46	2.8	2.8	196
513223010476	7.5	1	4.1	32.7	39.6	26.2	78.90000152587891	30.2879549626483	106.7	156.3	70	羌	17.87	6.23	.8	5.46	1.45	3.65	4.4	44.5	46.3	1.9	2	128
513223010477	6.1	2	4.4	22.3	34.2	17.2	49.7999992370605	23.5559445352386	79	83.59999999999999	63	羌	5.89	5.39	.73	5.21	1.83	3.05	3.8	44.2	47.6	1.7	1.8	192
513223010478		1									67	羌	11.49	5.36	1.63	5.73	1.16	3.83	4	59.5	31.5	2.4	1.2	132
513223010479	6.9	2	4.6	23.4	39.1	21.9	65.90000152587891	28.5232001064227	92	130.9	60	羌
513223010480	7.2	1	4.4	21.4	13.3	24.6	53.2000007629395	20.2963498857718	75	36.5	67	羌	.67	11.17	1.02	3.79	1.64	1.69	8.1	63.4	28.4	5.1	2.3	143
513223010481	8	1	5.3	33.2	32.5	26.5	71.90000152587891	27.911220398047	94	106.1	63	羌	8.69	7.07	2.12	5.42	1.24	3.22	5.6	58	34.5	3.2	1.9	103
513223010482	6.5	1	5.2	28.8	31	20.4	55.2000007629395	24.3382383537737	83	72.7	66	羌	5.22	5.82	.71	4.25	1.59	2.34	4	50.1	39.8	2	1.6	315
513223010483	7.4	1	4.1	31.1	27.4	26	66.6999969482422	22.2089838667681	84	82.5	66	羌	4.23	5.72	.63	5	1.99	2.72	3.5	72.2	20.9	2.5	.7	97
513223010484	8	2	3.7	17.6	37.7	25.1	73.6999969482422	31.4836161084379	99	133.7	59	羌	7.05	5.99	.44	3.66	1.26	2.2	4.5	50.3	41.1	2.2	1.8	105
513223010485	6.9	2	5.6	12.9	33.7	22.7	63.5	25.8274547063723	92	101.7	65	羌	7.07	5.53	.99	5.74	1.46	3.83	8	70.40000000000001	22.5	5.6	1.8	109
513223010486	7.9	2	3.3	23.2	37.8	24	70.3000030517578	30.9548596493329	97	126	51	羌	9.68	5.05	2.62	5.16	1.08	2.89	5.6	56.6	35.4	3.1	1.9	206
513223010487	6.4	2	5.9	24.6	39.6	21.2	64.90000152587891	26.909262518665	99.5	134.7	67	羌	10.18	5.78	1.36	6.34	1.74	3.98	4.5	57.8	34	2.6	1.5	191
513223010488	5.5	2	4.2	20.7	38.5	16.5	50.5	24.489645486922	82.5	101.4	68	羌	16.38	5.77	2.8	5.78	1.12	3.39	7.1	63.6	29.5	4.5	2.1	180
513223010489	7	2	6.5	24.6	46.1	19.7	68.8000030517578	32.3648359139386	99	169.9	63	羌	6.68	4.87	1.24	3.97	1.18	2.23	5.6	58.4	35	3.3	1.9	165
513223010490	5.7	2	4.1	20.8	42.3	17.7	58.9000015258789	26.3884639521401	88	140.9	66	羌	10.24	5.98	2.79	5.9	1.24	3.39	4.8	62.1	30.2	3	1.4	205
513223010491	5.8	2	4.1	15.2	27	18.6	48.0999984741211	22.0786414952341	74	55.3	59	羌	6.88	5.39	.78	4.87	1.64	2.88	5.1	61.2	31.3	3.1	1.6	92
513223010492	5.8	2	5.1	7.9	35.9	16.1	48.4000015258789	24.2759358904046	84	86	67	羌	4.68	5.39	.57	5.76	1.89	3.61	4.3	57	35.1	2.4	1.5	204
513223010493	8.5	1	3.5	24.4	32.8	30.7	81.5	29.719188312446	103.2	123.6	52	羌	6.8	6.33	1.43	5.18	1.36	3.17	4.5	61.6	30.6	2.8	1.4	166
513223010494	6.1	2	4	15.1	32.5	19.9	54.7000007629395	21.7186826181611	81	81.40000000000001	52	羌	3.65	4.77	.87	5.85	1.46	3.99	3.4	42.1	50.8	1.4	1.7	163
513223010495	7	2	4.5	22.3	36.3	21.3	61.5999984741211	27.7092910578252	85	113.1	51	羌	7.21	5.55	.7	4.06	1.26	2.48	6.6	60.5	32.4	4	2.1	179
513223010496	7.1	2	7.2	24.8	38.7	23.1	70.59999847412109	27.9964970568468	99	140.9	55	羌	11.84	5.81	3.95	5.67	1.17	2.7	5.3	69.7	22.7	3.7	1.2	112
513223010497	8.699999999999999	1	3.6	26.1	26.6	30.8	74	29.0149540720724	95.40000000000001	85.59999999999999	53	羌	5.62	5.89	1.78	4.22	.96	2.45	4.8	58.9	33.1	2.8	1.5	148
513223010498	7.6	1	4.5	41	33.2	25.3	69.5	27.4219716673821	97	105.9	73	回	7.53	6.08	1.94	5.4	1.2	3.32	5.9	65.40000000000001	27.2	3.8	1.6	143
513223010499	7.2	2	4.8	28.1	30.5	22.7	60.7000007629395	27.0860138281191	87	79.09999999999999	59	羌	4.14	5.58	1.18	5.68	1.4	3.74	4	55.7	38.3	2.2	1.5	158
513223010500	6.4	2	4.4	24.6	42.5	21	68.59999847412109	27.7246875715077	99	158	55	羌	8.609999999999999	5.15	1.46	4.72	1.29	2.77	5.4	52.4	39.5	2.8	2.1	162
513223010501	6.6	2	3.4	20.9	42	22.9	72.8000030517578	27.7054601643671	93	167.1	56	羌	15.38	5.02	2.8	4.02	.9	1.85	4.7	56.5	36.9	2.6	1.7	112
513223010502	6.4	2	4.2	17	45.6	19.7	67.8000030517578	31.6767823920818	112	171.5	75	羌	14.29	5.84	2.02	6.53	1.24	4.37	5.3	58.9	32.6	3.1	1.7	155
513223010503	6.5	2	4.1	15	35.2	21.9	62.5	24.9727896483991	89.8	110.2	51	羌	11.4	5.77	1.25	5.36	1.41	3.38	7.4	76.90000000000001	17.1	5.7	1.2	121
513223010504	6.7	2	4.7	12.6	43.5	21.4	71	30.2906063710104	107.5	165.5	68	羌	11.43	6.27	1.36	5.54	1.11	3.81	4.6	57.5	31.8	2.6	1.4	205
513223010505	7.6	1	2.8	26.6	23.5	27.5	64.59999847412109	23.1910191426866	87	67	53	羌	6.66	7.22	12.56	4.91	.52	-1.32	4.1	67.90000000000001	25.4	2.7	1	122
513223010506	6.2	2	4.3	19	33.7	18.5	52.0999984741211	24.176064152474	77	80.40000000000001	67	汉	7.45	5.03	1.37	4.76	1.73	2.41	7.1	60.6	31.3	4.3	2.2	197
513223010507	5.9	2	4.4	19	40.5	17.7	56.5999984741211	26.9575021511807	85	123.6	66	羌	8.44	7.58	2.55	5.26	1.26	2.84	6.9	60.4	31.5	4.1	2.1	152
513223010508	6.5	2	4.2	13.3	37.1	21.5	62.7000007629395	25.8969346467689	82	123.3	53	羌	6.69	4.87	3.56	5.84	1.16	3.06	6.1	56.9	35.9	3.5	2.2	170
513223010509	5.6	2	3.3	22	29.1	17.8	47.7000007629395	20.5915520085351	84	64.59999999999999	59	羌	3.34	5.2	.9399999999999999	6.01	1.8	3.78	5.9	51.6	41.4	3	2.4	105
513223010510	5.1	2	3.8	17	52.3	15.7	63.5999984741211	31.3644103067208	104.2	223.3	61	汉	20.2	6.35	1.52	7.16	1.33	5.14	7.2	63	30.6	4.5	2.2	201
513223010511	7	2	6.6	22	51.4	21.1	81.5	36.5626776261984	115.5	228.1	70	羌	15.88	6.01	1.43	5.94	1.51	3.78	6.6	69.5	22.8	4.6	1.5	194
513223010512	7.4	1	4.4	27.5	29.4	24.6	62.9000015258789	26.5221797629781	86.5	78.59999999999999	60	羌	5.4	5.18	2.95	5.92	1.26	3.32	4.8	59.9	31.9	2.9	1.5	68
513223010513	7.1	1	4.6	50.5	28.7	26.1	66.8000030517578	24.1251397855888	94	86.5	52	羌	6.14	5.27	1.75	3.87	.83	2.24	5.1	53.5	38.5	2.7	1.9	181
513223010514	5.9	2	4.7	16.7	33.5	19.3	54.9000015258789	22.9399110256893	85	88.40000000000001	60	羌	9.359999999999999	5.12	1.65	4.91	1.57	2.59	6.1	50	43.3	3	2.6	163
513223010515	7.3	1	4.4	37	23.8	27.1	65	23.1677433726888	86.5	69.5	70	羌	6.38	4.64	1.07	3.29	1.17	1.63	7.7	71.09999999999999	22.7	5.4	1.7	213
513223010516	6.9	1	3.6	33.8	23.1	23.6	56.9000015258789	23.2318392658408	84	59.4	54	羌	2.04	4.68	.84	4.67	1.69	2.6	4.8	57.5	34.9	2.7	1.6	138
513223010517	6.2	2	6.1	19.6	36.9	20.2	60	26.4897738435558		113.7	54	羌	4.42	4.72	.63	3.35	.93	2.13	6.4	58.2	32.5	3.7	2.1	209
513223010518	7.3	1	4.4	37.7	22.2	25.9	61.0999984741211	22.6342481277183	79	58.3	61	羌	3.35	5.46	1.19	5.48	1.69	3.25	4.9	62.4	28.2	3	1.3	183
513223010519	6.4	2	4.4	26.1	43.9	20.6	68.90000152587891	29.6264451602812	104	168.3	67	汉	6.7	5.61	2.32	4.81	.93	2.83	6.5	70.3	23	4.5	1.5	188
513223010520	6.1	2	4.9	18.4	33	19.6	56	24.7237889206521	82.5	92.5	66	羌	8.210000000000001	5.24	4.95	4.95	.98	1.72	4.6	63.6	29.7	2.9	1.3	76
513223010521	6	2	5	22.7	40	17.9	56.0999984741211	26.2822424675705	91	121.4	50	羌	10.09	6.11	1.39	5.9	1.44	3.83	6.6	61.4	31	4	2	284
513223010522	6.6	2	3.3	17.9	46	19.6	68.1999969482422	31.1779823767782	106.5	165.2	62	汉	7.31	5.33	3.64	3.79	.84	1.3	4.5	57.6	32.8	2.5	1.4	106
513223010523	6.5	2	4.9	15.9	47.1	20.2	71.40000152587891	30.3818287417536	102	185.1	64	羌	14.62	5.36	.6899999999999999	4.54	1.56	2.67	5.2	58.4	34.5	3	1.8	186
513223010524	6.9	2	5	18.4	43.1	21.7	71.1999969482422	32.200160615603	108	160.9	68	羌	2.51	4.68	.46	5.69	1.67	3.81	3.9	55.1	37.2	2.1	1.4	275
513223010525	8	1	2.5	28.4	23.1	31.7	75.6999969482422	25.6477660179088		84	52	羌	4.28	8.66	2.33	4.54	.84	2.64	9.4	71.7	21.4	6.7	2	187
513223010526	5.7	2	3.6	16.2	37.5	19.1	57.0999984741211	24.2652839310786	91.5	116	55	汉	9.029999999999999	5.33	1.03	6.01	1.56	3.98	5.1	54.2	37.9	2.7	1.9	130
513223010527	5.9	2	3.3	21	40.6	19.2	61	25.1301411737177	95	135.2	52	汉	6.84	4.85	1.69	5.38	1.26	3.35	5.7	59.2	33	3.4	1.8	169
513223010528	6.6	2	5.4	22	44.2	22.1	74.09999847412109	29.384425411192	96	177.4	65	羌	5.47	5.3	1.28	4.94	1.35	3.01	5	56.2	35.7	2.8	1.7	218
513223010529		2	3.6	20.9			60.0999984741211	24.4445667471403	80		52	羌	6.97	6.08	2.47	4.81	1.19	2.5	5.1	57	34.7	2.9	1.7	118
513223010530	6.4	2	3.3	23.6	35.9	20.9	60.0999984741211	24.6327217945578	88	111.3	51	羌	5.83	5.54	2.07	5.69	1.26	3.49	6.4	38.4	54	2.4	3.4	185
513223010531	7	2	4.6	28.3	43.9	23.4	77.09999847412109	31.0414459573332	114.3	184.7	65	羌	11.52	8.970000000000001	2.01	5.32	1.13	3.28	5.4	49.2	42.2	2.6	2.2	118
513223010532	7	2	3.6	16.5	34.8	21.9	61.5	26.9725012060875	84.5	106.9	50	羌	9.43	5.78	2.35	5.8	1.38	3.35	6.3	68.90000000000001	23	4.3	1.4	199
513223010533	5.7	2	4.6	24.1	28.2	19	51	21.9872224059281	85	65.8	66	羌	2.75	5.45	.61	5.66	1.83	3.55	4.5	68.7	25.2	3.1	1.1	106
513223010534	6	2	4.6	20.5	39	19.1	60.5999984741211	25.2889443384984	86.40000000000001	128.4	54	羌	3.5	5.4	1.41	5.27	1.45	3.18	4.6	56.1	36.1	2.6	1.6	226
513223010535	7.3	2	4.8	22.4	33	23.9	65.09999847412109	27.3077794345658	87.5	98.40000000000001	55	羌	7.27	6.39	2.24	4.72	.93	2.77	5	58.3	33.5	2.9	1.6	83
513223010536	7	2			38.8	24.3	72.6999969482422	28.3984363079071	99	143.6	53	羌	8.68	4.75	1.55	4.36	.88	2.78	4.6	36.6	55.3	1.6	2.5	166
513223010537	7.6	1	4.2	31.5	21.4	29.3	66.8000030517578	23.3608836889484	87	68.09999999999999	66	羌	8.74	5.21	.92	4.7	1.23	3.05	4.8	67.7	22.9	3.2	1.1	153
513223010538	5.7	2	4.9	16.3	33.4	18.2	51.4000015258789	22.0148851139458	85.5	80.8	54	汉	5.77	4.98	.41	4.55	1.36	3	3.4	42.2	49.4	1.4	1.7	150
513223010539	6.2	2	6.8	24.1	29.7	20.7	54.5999984741211	22.4071604726684	78	72.3	51	羌	11.62	5.55	2.59	5.85	1.29	3.38	4.2	58.1	34.7	2.4	1.4	164
513223010540	7.1	1	5.4	28.7	17.8	25.9	56.5999984741211	21.6737323830542	76.5	42.3	59	羌	3.67	4.83	1.08	4.66	1.29	2.88	5.4	69.09999999999999	23.4	3.7	1.2	215
513223010541	6.8	2	5.6	15.2	42.4	21.3	69.3000030517578	28.4034565536804	95	157.6	52	羌	11.13	5.15	.58	3.01	1.15	1.6	7.5	71.2	21.9	5.3	1.6	177
513223010542	6.2	2	4.7	16.6	36.4	18.3	54	25.4026317126454	85.5	99.3	67	羌	4.66	4.98	.96	5.15	2.01	2.7	5	57.2	35.1	2.8	1.7	162
513223010543	8.300000000000001	1	4.6	38	27.3	30.1	75.09999847412109	26.9604573276698	87	86.40000000000001	53	羌	5.81	4.83	3.76	4.45	.9	1.84	4.1	53.4	35.5	2.2	1.4	80
513223010544	7.4	1	4.8	29.2	15.3	26.3	55.9000015258789	21.781450436439	76	39.6	59	羌	3.11	5.11	.4	3.17	1.07	1.92	5.1	62.8	29.9	3.2	1.5	132
513223010545	6.2	1	4.1	24.3	18.7	22.6	50.5999984741211	19.0447508277019	71	44.7	66	羌	4.47	4.9	.84	4.69	1.65	2.66	4.4	57.3	35.3	2.5	1.5	210
513223010546	6.2	2	5.4	23.7	36.3	20.7	60.5999984741211	24.8058810709923		110.5	50	羌	6.8	5.19	1.03	4.56	1.16	2.93	4.2	52.2	39.9	2.2	1.7	182
513223010547	6.6	2	3.6	29.6	39.2	21.4	64	25.3792613365988	95.59999999999999	128.7	53	羌	10.7	4.95	.49	4.38	1.85	2.31	4.6	55	38.1	2.5	1.7	136
513223010548	6.5	2	5.5	22.8	42.4	18.9	60.7000007629395	28.1284048983923	92.5	137.9	61	羌	12.1	5.17	1.2	6.15	1.73	3.87	4.7	53.7	38.9	2.5	1.8	101
513223010549	6.2	2	5.1	22.1	31.4	19.7	53.4000015258789	22.6929287841005	76.5	75.09999999999999	53	羌	5.34	4.39	.48	3.82	1.63	1.97	4.1	61.8	29.7	2.5	1.2	154
513223010550	6.1	2	5.7	15.4	37.7	19.4	58	24.5516259314273	92.3	119.3	71	羌	11.36	5.43	.8	5.14	1.41	3.37	4.3	55.7	36.3	2.4	1.5	142
513223010551	7.5	1	4.1	35	22.5	26.8	62.5999984741211	22.7173749724637	86	66.3	58	羌	9.279999999999999	4.85	1.04	6.51	1.07	4.97	6.3	70.3	22.9	4.4	1.4	134
513223010552	7.3	1			26	26.9	66.6999969482422	22.3894915565236	85.5	78.09999999999999	70	回	6.02	5.93	.57	6.26	1.61	4.39	4.1	69.2	23.6	2.9	.9	135
513223010553	7.7	1	3.7	22.7	30.2	26.2	67	27.0436524914873	97	83.8	68	回	8.65	5.41	.87	3.5	1.02	2.08	7.3	63.3	29.1	4.6	2.1	163
513223010554		1					62.7000007629395	25.5672507429343	86.5		60	回	6.45	5.23	1.57	4.43	1.16	2.56	4.6	65	27	2.9	1.2	201
513223010555	5.9	2	5.9	15.3	36.3	18	53.2000007629395	24.7877090067162	91	96.59999999999999	65	羌	6.3	5.28	2.93	5.18	1.1	2.75	6.4	74.7	18.7	4.8	1.2	130
513223010556	8.6	1	5.1	29.1	23.9	33.7	79	25.3306125904046	92.5	85.2	68	羌	4.3	6.12	1.13	4.77	1.18	3.08	4.9	56.9	34.4	2.8	1.6	208
513223010557	6.3	2	5.6	20	40.2	19.3	61.7999992370605	28.2140244873359		134	66	羌	5.59	5.76	2.12	4.46	1.2	2.3	7.2	56.7	35	4	2.5	282
513223010558	7.6	1	3.1	33.7	27.3	29.9	74.09999847412109	24.5877482248114	92	88.8	53	藏	7.63	4.64	1.81	4.84	1.14	2.88	4.7	54	37.5	2.5	1.7	270
513223010559	8.1	1			32.6	29.3	78.09999847412109	29.6858388564912	106	117.8	56	羌	10.29	4.82	1.64	5.43	1.71	2.97	7.6	66	27.7	5	2.1	128
513223010560	8	1			29.4	31	79.09999847412109	29.0189923894375	96.5	96.8	64	羌	12.66	5.34	1.34	4.03	1.39	2.03	6	57.8	32.5	3.4	1.9	174
513223010561	6.4	2	8.699999999999999	33.7	37.2	20.9	61.2000007629395	25.9061987195647	91	121.2	55	羌	9.359999999999999	4.78	2.43	5.07	.9399999999999999	3.03	6.4	67.7	25.9	4.3	1.6	123
513223010562		2					50.2999992370605	21.0178046451691	71.5		50	羌	4.75	5.02	.5600000000000001	4.67	1.46	2.96	4.2	57.1	35.7	2.4	1.5	196
513223010563	6.6	2			39.9	23.1	70.8000030517578	28.0758090637899	98	150.3	67	羌	21.64	5.67	2.55	4.47	1.03	2.28	5.5	57.8	33.7	3.2	1.8	112
513223010564	7.3	1			31.4	25.3	66.09999847412109	25.8203119039535	90	83.7	64	羌	12.93	5.77	1.6	5.04	1.23	3.08	7.3	43.4	47.7	3.1	3.4	190
513223010565	6.9	2	4.3	26	45.4	21.6	73.09999847412109	31.9752379876863	97.3	187.1	51	羌	5.49	4.58	1.83	6.15	1.38	3.94	4.3	51.2	39.5	2.2	1.7	168
513223010566	7.8	2			37.8	24.5	71.5	30.3056504991319	97	124.9	50	羌	9.51	4.72	.92	4.66	1.43	2.81	4.8	54.2	38.9	2.6	1.9	176
513223010567	8.300000000000001	1			34.2	33.3	92.59999847412109	28.4536452850899	105	154.2	52	羌	11.28	5	1.26	5.03	1.06	3.4	6.6	55.8	36.1	3.6	2.3	151
513223010568	6.4	2	4	25.2	32.1	21.5	58.7000007629395	24.8479389811412	84.59999999999999	92	52	羌	4.04	4.75	.72	4.54	1.47	2.74	4.2	50.5	40.6	2.1	1.7	168
513223010569	7.2	2	4.8	26.9	39.7	24.4	74.40000152587891	29.6151823685693	101.2	151.4	55	羌	7.42	5.34	1.04	4.02	1.32	2.23	5.6	52.5	41	2.9	2.3	175
513223010570	6.7	2			36.7	22.7	66.5	27.0821820012226	100	126.7	62	羌	9.960000000000001	6.33	3.25	4.18	.98	1.72	4.6	48.9	43.4	2.2	2	157
513223010571	6	2	5.2	22.9	42.9	19	62.2999992370605	27.5418030805532	95	155.9	79	羌	19.53	5.22	1.82	5.46	1.26	3.37	6.7	64.7	27.5	4.3	1.8	176
513223010572	8.5	1	5.1	45.1	33.8	29.7	81.8000030517578	30.2656282566103	99	134.1	65	羌	5.62	4.82	1.92	3.93	.98	2.08	6.2	70.3	21.8	4.3	1.3	116
513223010573	6.1	2			43.6	18.3	60.9000015258789	27.9919570357387	89	149	53	羌	6.96	4.89	1.31	5.2	1.52	3.08	5.4	74.2	19.5	4	1	150
513223010574	6.2	2	3.6	26.1	37	20.2	59.7000007629395	25.0750890808025	86	113.3	62	羌	5.74	5.18	.91	5.15	1.57	3.17	4.6	67	27.2	3.1	1.2	146
513223010575	7.2	1	3.4	40	32.7	27.2	73.8000030517578	24.9169361392991	97.5	120.8	65	羌	6.88	14.2	1.58	6.02	1.82	3.48	6.6	58.7	33.5	3.9	2.2	109
513223010576	5.5	2	5.4	11.9	37.4	18.1	55.0999984741211	24.1336304445192	94	114.7	68	羌	9.140000000000001	5.2	1.33	7.93	1.44	5.89	3.5	53.7	38.4	1.9	1.3	277
513223010577	6.9	2			41.4	22.9	71.1999969482422	28.9223839959453	96	164.7	62	羌	4.91	4.98	.6899999999999999	4.75	1.97	2.47	4.2	55	36.1	1.8	1.1	210
513223010578	8.5	1	5.6	41	30.3	32.1	83	28.9919465262758	105	115.2	58	羌	8.34	7.92	1.13	4.64	1.24	2.89	6.4	63.1	28.2	4	1.8	166
513223010579	7.1	2	5.3	22.8	39.8	23.3	72.59999847412109	29.7941366591091	99.5	152.7	61	羌	22.32	4.88	1.21	5.1	1.19	3.36	5.7	57.6	36	3.3	2	138
513223010580		1									90	羌	3.27	5.45	1.56	3.29	1.08	1.5	6.1	70.5	22.8	4.3	1.4	61
513223010581	9	1	5.5	45.6	29.5	33.1	83.59999847412109	29.3400861651387	100	100.9	55	羌	2.82	4.23	.62	4.6	1.58	2.74	4.7	56	36.4	2.6	1.7	182
513223010582	6.8	2	4.8	24.9	37.9	22	65.6999969482422	26.5864447763672	93.5	127.8	55	羌	7.83	4.89	1.33	5.12	1.07	3.45	4.4	63.1	29.5	2.8	1.3	143
513223010583	7.8	1	5.1	26.4	34.1	27.7	75.3000030517578	29.5246774347792	102	115.8	64	羌	19.25	4.55	1.28	2.88	.78	1.52	4.9	67.7	25.7	3.3	1.2	75
513223010584	6.4	2	5	28	37.6	21.8	64.1999969482422	26.2459024291124	92.8	136.7	64	羌	9.289999999999999	4.98	.97	3.98	1.33	2.21	7.4	63.9	28.9	4.7	2.1	141
513223010585		1	4.8	36.6			62.4000015258789	23.2004764745237	76.5		50	羌	7.02	5.66	.91	4.91	1.78	2.72	3.6	52.7	37	1.9	1.3	199
513223010586	6.8	2			40.3	22.3	68.90000152587891	28.6045946392246	102	147.4	53	羌	7.08	5.35	1.86	4.63	1.18	2.6	4.2	55.7	36.1	2.3	1.5	153
513223010587	7.5	2	4.7	13.8	36	22.8	65.09999847412109	27.8826642953357	89.5	110.7	63	羌	6.04	5.71	1.76	4.98	1.74	2.44	7.4	52	41.4	3.8	3	204
513223010588	6.3	2	8	14.9	47.2	19.4	69.09999847412109	31.1665436726823	102	180.3	71	羌	9.69	4.89	2.11	5.26	1.61	2.69	6.6	64.90000000000001	27.7	4.2	1.8	154
513223010589	8.5	1	6.7	40.4	37.5	28.8	83.3000030517578	30.8581503305889	106.5	145.5	72	羌	24.24	5.63	2.23	6.19	1.12	4.06	5.1	76	17.9	3.8	.9	125
513223010590	7.3	2			38.8	22.6	68.6999969482422	28.7062253853475	94.5	135.2	52	羌	9.880000000000001	5.28	3.06	4.66	.92	2.35	6	62.1	31.2	3.7	1.8	116
513223010591	6.5	2			39.4	19.2	58.7000007629395	27.9191442392102		118.6	68	羌	8.9	5.56	.85	5.53	1.61	3.53	6.3	42.1	49.3	2.6	3.1	133
513223010592	7.1	2	4.1	25.1	34.5	23.5	66	25.4619806334632	85.09999999999999	109.2	51	羌	10.09	6.2	1.11	4.31	1.5	2.31	5.9	68.8	24.1	4	1.4	163
513223010593	7.4	2			36.7	23.1	66	28.755350782603	102.2	119.5	51	羌	7.29	5.22	.71	3.8	1	2.48	4.3	55.8	37	2.4	1.6	160
513223010594	6.3	2			29.1	20.2	53.2000007629395	21.1497516744638	80.5	69.2	74	羌	2.55	4.85	.68	5.07	1.86	2.9	5.5	58.8	32.9	3.2	1.8	191
513223010595	5	2	4.9	23.6	46.3	15.3	55	25.696503733702	94.5	160.7	68	羌	17.43	5.01	2.59	5.35	1.3	2.87	4.7	71.2	21.9	3.3	1	140
513223010596	5.7	2	4.3	28	28.3	18	47.9000015258789	20.8694143388465	74	58.3	59	羌	6.61	4.81	.82	4.85	1.33	3.15	4	58.5	34.4	2.3	1.3	146
513223010597	6.2	2	4.1	21.7	37.8	21.4	63.7999992370605	25.8175834891536	86	136	67	回	7.66	5.2	1.53	5.8	1.43	3.67	5.8	59.6	30.9	3.4	1.8	174
513223010598	6.2	2	4.3	22.4	27.1	21.1	53.5	22.1539796829372	91.8	68.8	50	羌	6.86	5.01	1.57	5.31	1.41	3.19	4.2	59.9	32.3	2.5	1.3	192
513223010599	6.5	2			43.4	20.2	67.8000030517578	29.6569258330874	90	162.9	70	羌	8.43	4.83	.87	4.4	1.07	2.93	5	47.3	44.5	2.3	2.2	188
513223010600	7.3	1			28.7	27.7	71	24.0833977535956	98.3	101.7	69	回	6.92	10.29	1.75	4.26	.83	2.63	4.9	71.09999999999999	20.7	3.5	1	101
513223010601	7.7	1			20.1	30.9	68.90000152587891	22.1925610555925	91.5	63.4	55	回	11.62	4.44	2.36	4.09	.98	2.04	7	66.3	26.4	4.6	1.8	69
513223010602	6.7	2	3.3	27.1	35.8	21.1	60.9000015258789	26.1179586160651	87	110	54	羌族	20.7	6.77	2.5	4.37	.95	2.28	6.2	63.2	28.8	3.9	1.8	224
513223010603	7.3	1	4.4	24.7	28.9	25.3	64.6999969482422	25.053736568754	89	84.3	70	羌	13.69	13.09	.76	3.85	.95	2.55	6.4	72.09999999999999	21.7	4.6	1.4	231
513223010604	6.8	2			46.3	19.2	66.8000030517578	32.3041791603998	94.5	161.2	62	羌	10.19	4.83	1.81	4.55	1.4	2.33	7.3	62.7	30.1	4.5	2.2	183
513223010605	5.2	2			45.2	17	60	27.025809648214		166.3	65	羌	6.14	5.96	2.21	7.63	1.77	4.86	4.7	59.4	33.3	2.8	1.5	145
513223010606	7.2	2	4	13.6	39.5	25.9	79.40000152587891	28.9184821242187	90.5	164.6	63	羌	7.95	4.56	1.94	4.08	.91	2.29	4.9	60	33.8	2.9	1.6	121
513223010607	6.8	2	4.2	18.6	39.7	23.7	72.09999847412109	28.3409158613304	98.5	150.4	67	羌	12.86	5.28	2.23	5.18	1.34	2.83	4.5	71.90000000000001	21.8	3.2	.9	95
513223010608	6.3	2	2.9	17.9	34.9	21	59.5	25.351253331879	82	101.1	64	羌	8.369999999999999	4.81	1.27	5.74	1.43	3.73	5.1	66	27.6	3.4	1.4	253
513223010609	8.6	1	4.1	32.2	26.9	31.4	77	28.1121932074369	96.5	90.2	67	汉	5.93	4.24	.47	4.36	1.45	2.7	3.8	62.5	30.9	2.3	1.1	190
513223010610		2	3.2	14			69.3000030517578	27.901067991541	96		55	羌	5.74	5.2	.51	4.42	1.81	2.38	4.3	61.9	31.2	2.6	1.3	109
513223010611	6.8	2	5.8	27.6	32	21.6	59.2000007629395	24.0785092649138	82	83.5	70	汉	4.99	4.54	.68	3.77	1.48	1.98	4.3	59.6	33.1	2.5	1.4	109
513223010612	8.6	1	3.6	31.4	32.8	30.9	82.1999969482422	29.8661353794333	104.5	120	69	羌	22.47	8.17	1.72	4.45	1.08	2.59	6.8	46.7	46.3	3.2	3.1	169
513223010613	8.4	1	4.5	24	34.3	29.8	81.40000152587891	30.3386755960316	100.2	126.7	66	羌	10.68	10.11	1.12	4.54	1.16	2.87	7.8	70.8	23.2	5.5	1.8	92
513223010614	7.6	2	4.8	23.5	41.6	23.7	75.3000030517578	31.7507181024447	96	161.3	64	羌	8.82	6.89	7.29	7.07	1.11	2.65	5.3	63.7	28.3	3.4	1.5	100
513223010615	6.1	2	4.8	17.7	35	19.7	57.2999992370605	24.9319480671694	81	103.1	67	羌	8.27	5.34	.68	4.5	1.37	2.82	4.2	62	30.4	2.6	1.2	157
513223010616	5.9	2	4.6	19.6	43.8	17.9	59.7999992370605	27.3009492499363	99	152.3	74	羌	12.18	10.12	1.03	5.37	1.46	3.44	4.9	59.7	31.5	2.9	1.5	90
513223010617	6.9	2	6.5	18.8	43.7	18.4	60.2999992370605	29.8627054606461	99	132.4	65	羌	27.23	6.85	3.4	4.38	.87	1.96	3.5	61.7	32	2.2	1.1	82
513223010618	5.7	2	3.6	18.7	31.2	20.2	55.2999992370605	20.7882151633155	87.5	85.09999999999999	50	汉	5.82	4.49	1.16	3.3	.93	1.84	6	75.8	18.6	4.6	1.1	117
513223010619	7.2	1	4.8	23.6	23.2	24.2	57	23.6337122881621	80.7	58.8	62	羌	7.5	5.14	2.63	5.94	1.3	3.44	6.5	71.3	23.3	4.6	1.5	164
513223010620	8	2	4.7	31.7	43.6	26.5	85	34.7492494162126	103	187.4	56	羌	14.82	5.47	4.74	4.67	.8	1.72	4.6	73.5	20.4	3.4	.9	161
513223010621	7.4	1	3.5	26.3	31.1	27.3	70.40000152587891	24.5907599962411	98.8	100.7	68	羌	12.78	5	1.22	4.3	.96	2.79	6.2	61	30.4	3.8	1.9	161
513223010622	6.5	1	5.9	10.2	30.9	22.7	61.4000015258789	23.053033060406	88	92.3	79	羌	8.57	6.47	1.79	4.19	1.07	2.31	5.4	54.8	37.7	2.9	2	149
513223010623	6.5	1	3.8	32.7	22.4	24.6	58.0999984741211	20.5119943887235	85	64.59999999999999	70	羌	7.25	5.16	1.22	5.05	1.35	3.15	6.9	59.5	34	4.1	2.3	189
513223010624	7.5	1	5.2	35.4	29.5	26.1	68.1999969482422	25.9228445451195	97	89.90000000000001	75	羌	11.62	5.56	1.14	5.36	1.12	3.72	6.9	66.59999999999999	26.9	4.6	1.8	143
513223010625	6.5	1	5.7	25.9	12.8	22.7	48.9000015258789	18.2701567743344	72	36	71	羌	2.72	6.31	.42	3.18	.96	2.03	6	62.2	31.1	3.7	1.8	186
513223010626	6.5	2	3.3	25.3	32.2	21.7	59.0999984741211	24.222859524675	80	85.7	50	汉	11.31	5.43	1.99	3.8	1.21	1.69	4.6	53.4	39.5	2.4	1.8	166
513223010627	8	1	3.8	26.7	25.8	30.2	74.09999847412109	26.4427909578218	97	84	69	羌	14.47	4.89	.61	5.01	1.28	3.45	5.5	54.6	39.2	3	2.1	168
513223010628	9.199999999999999	1	2.9	37.1	28.8	35.8	88.8000030517578	30.9812591480216	102	114.7	51	羌	8.98	6	6.52	4.61	.78	.87	5	41.1	51.7	2	2.6	99
513223010629	7.9	1	3.9	33.6	35.6	26.9	74.40000152587891	29.3922332312686	98.5	127.1	69	羌	13.8	6.38	1.47	3.17	1.07	1.43	7.5	52.7	38.6	3.9	2.9	212
513223010630	6.4	2	3.7	31.2	37.4	21.3	63.0999984741211	25.6975284654589	93	119.8	57	羌	9.460000000000001	5.41	.92	5.73	1.61	3.7	5	61.8	31.5	3.1	1.6	201
513223010631	8.199999999999999	1	4.3	17.3	35.1	29.6	84.1999969482422	28.2965753239209	105	145.1	71	羌	6.2	8.94	1.81	6.52	1.15	4.55	6.7	55.9	36.1	3.7	2.4	232
513223010632	5.3	2	3.8	21	35.7	16.4	51	24.4927479854715	80.5	95.09999999999999	74	羌	3.42	5.77	1.9	4.05	1.18	2.01	5.6	65.3	27.9	3.7	1.5	169
513223010633	6.7	2	4.3	21.5	53.3	20.6	82.1999969482422	38.0915118244686	113.8	243.2	60	回	19.82	5.31	2.18	4.6	.85	2.76	5.2	65.90000000000001	26.8	3.4	1.4	204
513223010634	6.4	2	5.1	22.2	39.4	21	65.40000152587891	25.2933101616756	85	133.5	51	羌	13.98	5.57	1.42	4.61	1.25	2.71	6	57.5	35.2	3.5	2.1	153
513223010635	5.9	2	4.1	19.4	43.7	17.9	59.7999992370605	27.0809290647481	93.3	149.5	62	羌	16.18	5.92	2.13	6.25	1.48	3.8	6.2	63.2	28.6	3.9	1.7	226
513223010636	6.1	2	3.9	20.5	38.1	20.6	62	24.8357634994392	90	129.7	56	羌	6.87	5.69	.13	5.66	1.58	4.02	6.8	63.5	28.4	4.3	1.9	133
513223010637	7.9	2	4.1	21.7	39	24.9	73.8000030517578	31.7334063108875	105	144	51	羌	9.58	9.24	1	4.26	1.12	2.69	6.6	68	25.4	4.5	1.6	194
513223010638	6	2	4.8	20.1	50.4	17.8	68	31.4255992006806		204.8	64	羌	14.83	5.21	1.34	4.27	1.29	2.37	3.9	60.4	32.5	2.4	1.2	158
513223010639	6.2	2	4.5	15.3	52.3	18.2	73	33.1478265923671	114	216	69	羌	13.03	4.96	.85	5.79	1.56	3.84	4.3	63.7	29.4	2.7	1.2	164
513223010640	5.8	2	5	7.7	35.4	18.6	53.5	23.2172211893814	86.5	99.5	63	羌	8.210000000000001	5.39	.95	4.27	1.58	2.26	5.3	51.7	39.5	2.7	2.1	211
513223010641		2					72.59999847412109	29.679946524634	98		55	羌	11.91	4.5	.89	5.31	1.47	3.44	6.9	65.5	27.6	4.5	1.9	176
513223010642	6.5	2	4.3	24.8	35.8	20.5	58.7999992370605	26.3789621659553	94.5	110.9	63	回	14.25	5.68	10.9	6.18	.64	.59	8.800000000000001	63.2	29.8	5.5	2.6	236
513223010643	7.5	2	4.2	22.8	43.8	24.8	80	32.6633935224408	118	183.5	73	汉	26.58	4.5	1.82	3.09	.88	1.38	5.9	57.9	33.7	3.4	1.9	142
513223010644	6.5	2	4.3	11.5	41	21.4	66.90000152587891	28.5787524139771	97	144.7	58	羌	5.62	4.9	1.33	4.75	1.42	2.73	5.5	50.3	42	2.7	2.3	122
513223010645	6.5	2	3.8	16.7	37.8	21.4	63.4000015258789	26.8025797803198	91	124	57	羌	10.15	5.18	3.32	6.27	1.35	3.41	8.199999999999999	49.1	43.3	4	3.5	234
513223010646	6.9	1	5	29.9	30.1	25	65.59999847412109	24.5696927118354	98	94	67	羌	5.13	5.72	1.17	3.45	1.38	1.54	8.1	59.2	33.6	4.8	2.7	164
513223010647	6.2	2	4.3	16.8	41.3	19.8	62.9000015258789	27.955556233724		137.9	54	羌	15.89	6.03	1.86	4.29	1.01	2.43	6.5	55.6	36.8	3.6	2.4	115
513223010648	7.1	1	3.5	26.4	12.9	25.4	53	20.5487206288994	72	24.1	52	汉	1.87	4.76	.74	4.44	1.53	2.57	4.3	64	28.2	2.7	1.2	195
513223010649	6.5	2	4.5	22.6	47.3	20.3	71.40000152587891	31.5228315475012	102	184.1	66	羌	14.93	7.4	3.44	5.32	1.01	2.75	5.1	51.6	41.2	2.6	2.1	175
513223010650	6.3	2	6.2	13.7	27.7	22.2	57.7000007629395	22.2876218578372	81	72.8	63	羌	11.75	6.75	.41	5.45	1.45	3.81	9.9	81.8	13.6	8.1	1.3	225
513223010651	7.6	1	4.5	39.7	23.7	28.7	67.5	24.2902829152226	88	68.5	61	羌	14.67	5.96	6.55	2.94	.63	-.67	6.4	76	18.3	4.9	1.1	127
513223010652	7	1	3.9	30	32.6	26	69.6999969482422	24.9620276144653	92.8	104.9	70	羌	16.43	5.69	1.86	5.05	1.36	2.84	5.5	63.2	30.1	3.4	1.6	137
513223010653	6.4	1	4.3	24.1	25.6	23.4	56.7000007629395	22.3154901626628	85	63.8	58	羌	3.1	4.87	.9399999999999999	5.36	1.48	3.45	7	56.7	35.6	4	2.5	182
513223010654	7.8	1	3.7	38.1	23.4	30.2	71.8000030517578	25.8686919131726	92.8	79.5	51	羌	15.43	7.21	.86	3.96	1.21	2.36	6.2	74.8	19.8	4.6	1.2	126
513223010655	6.4	2	4.2	15.7	42.4	20.1	64.5	29.406923894425	95.09999999999999	154.6	71	汉	9.09	5.27	.97	5.43	1.62	3.37	4.9	42.7	49.9	2.1	2.4	132
513223010656	6.6	2	3.7	16.4	34.3	24.1	67.3000030517578	26.1581096556294	96	116.7	62	羌	8.85	6.6	1.79	4.52	1.26	2.45	5	52.6	39.3	2.6	1.9	118
513223010657	8.1	1	3.2	28.5	30	29.3	73.90000152587891	28.0548149030966	96	94.7	50	羌	8.76	5.85	4.87	4.23	.78	1.24	7.9	75	19.9	5.9	1.5	164
513223010658	6.2	2	5.1	13	40.2	19.8	62.4000015258789	27.2588006939981	99	137.3	71	羌	5.45	6.53	.89	5.08	1.4	3.28	3.6	50	41.2	1.8	1.5	220
513223010659	7	1	3.5	28.6	24.8	25.5	61	23.2721301743769	86	63.8	60	羌	4.69	4.96	5.1	5.26	.78	2.16	5.8	50	41.8	2.9	2.4	181
513223010660	6.4	2	4	10.1	41.2	21.8	68.5	28.0396517516186	103	157.1	62	羌	8.970000000000001	5.16	.8	4.9	2.11	2.43	4.4	42.3	47.4	1.8	2.1	86
513223010661	8	1	4.5	25.3	38.5	27.1	79.1999969482422	31.7256837639169	105	152.5	60	羌	9.57	7.89	4.78	4.13	.54	1.42	5.1	68	25.9	3.4	1.3	106
513223010662	6.5	2	3.5	15.6	20.8	21.5	50.2000007629395	20.9760203822313	75.5	44	60	羌	3.2	4.78	.52	4.97	2.04	2.69	4.8	63.5	29.8	3	1.4	178
513223010663	6	2	5.7	16.6	33.3	20.3	57	23.7866314123751	78.90000000000001	90.7	50	回	3.02	4.71	.8100000000000001	3.87	1.37	2.13	4.6	60.3	31.1	2.8	1.4	141
513223010664	4.7	2	7.8	12.7	38.2	15.3	47.0999984741211	21.9455082641014	91.5	106.1	80	汉	8.75	4.83	5.07	4.96	.96	1.7	4.7	58.8	33.8	2.8	1.6	90
513223010665	5.6	2	4.6	16.9	31.8	19.2	53.2000007629395	21.9449407890606	76.5	84	54	羌	3.63	4.44	1.64	3.9	1.02	2.13	4.3	68.90000000000001	25.1	2.9	1	97
513223010666	7.5	2	4.3	14.7	42.6	23.2	73	31.9314968785868	100	155.1	55	羌	17.48	6.77	1.96	4.24	.86	2.49	4.3	66.3	27.3	2.9	1.2	90
513223010667	6	2	2.9	19.5	33	19	52	22.1268215799487	76	76.09999999999999	52	羌	9.32	4.95	2.98	4.76	1.28	2.13	6.6	60.8	32.6	4	2.1	252
513223010668	6.8	2	6.6	18.8	38.8	20.1	60.7999992370605	29.2803060741035	94	118.3	63	羌	6.59	4.74	.6	5.47	1.36	3.84	4.9	63	28.8	3.1	1.4	176
513223010669	6.3	1	4.2	14.5	22.6	22.5	54	21.5220385674931	77.59999999999999	55.3	71	回	5.99	5.14	.84	5.48	2.31	2.79	4.1	57.5	33.8	2.3	1.4	110
513223010670	6.2	2	5	21.5	34.5	20.9	60.0999984741211	24.8230576366305	90	109.4	71	回	5.09	9.06	.63	4.49	1.98	2.22	5.1	74.8	19.7	3.8	1	86
513223010671	6.4	2	6.8	13.8	30.4	20.9	55.4000015258789	23.1189371323	85.59999999999999	75.40000000000001	71	羌	6.27	4.87	.79	5.44	1.67	3.41	5.6	55.9	37	3.1	2	156
513223010672	7.3	1	5	41.9	26.4	27	66.1999969482422	23.5954544703024	89	82.7	68	回	1.95	5.44	1.44	3.18	.85	1.68	5	70	23.1	3.5	1.1	121
513223010673	5.9	2	4.4	13.9	39.5	18.2	56.2000007629395	25.6921218734308	79.3	125.7	54	汉	9.99	5.02	1.87	5.37	1.42	3.1	5.2	56.1	37.4	2.9	1.9	142
513223010674		1					64.5	24.9142390090545	90		77	回	4.62	5.01	2.23	5.61	1.09	3.51	5.6	60	32.2	3.3	1.8	158
513223010675	5.6	2	12.4	16.9	29.4	17.8	48.7000007629395	21.8478825557175	81	68.5	74	回
513223010676	7.4	1	3.5	25.7	20.2	24.8	56.5	23.3962589174944	74	49.7	65	羌	4.98	4.99	.9	4.15	1.36	2.38	4.3	62.4	29.6	2.6	1.2	150
513223010677	8.6	1	4.4	41.2	29.6	30.2	75.09999847412109	27.484903787874	90.5	90.40000000000001	53	汉	10.91	5.42	2.51	3.5	.78	1.58	3.5	70.40000000000001	23.7	2.5	.8	92
513223010678	8.699999999999999	1	4.2	28.2	33	32.2	84.59999847412109	31.919902351554	105.7	122.9	56	羌	13.89	6.54	1.24	2.83	.79	1.48	6.5	58.1	35.2	3.8	2.3	90
513223010679	6.3	2	4.4	13.9	46.9	19.6	68.8000030517578	30.3346168454812	94	189.5	64	羌	9.619999999999999	5.41	1.6	4.09	.97	2.39	5.6	56.2	36.8	3.1	2	136
513223010680	6.9	2	4.8	30.5	40.6	23.6	72.59999847412109	28.9717535270401	105	160.1	55	羌	10.09	5.14	3.66	5.09	.85	2.58	5.8	46.1	46.9	2.6	2.7	216
513223010681	5.4	2	3.9	15.9	32	17.2	47.9000015258789	21.8386309986723	76	70.7	63	羌	12.3	5.66	2.93	4.17	.91	1.93	7.6	61.6	32.2	4.7	2.4	147
513223010682	5.2	2	6.1	14.3	29.4	17.6	47.2000007629395	20.1631854256651	76.3	62	75	羌	5.92	5.17	1.83	4.46	.98	2.65	10.2	78.40000000000001	16.4	7.99	1.67	293
513223010684	6.6	1		32.5	31.8	24.1	64.8000030517578	24.1516736407445	94	97.7	61	羌	10.9	5.22	.85	3.68	1.07	2.22	5.2	64.7	28.3	3.4	1.4	111
513223010685	5.8	2	4.9	11.8	35.7	20.2	58.5	24.3496357960458	92.5	105.8	62	羌	5.68	5.6	4.46	4.3	.86	1.41	3.4	58.7	33.8	2	1.1	105
513223010686	7.3	1	3.6	27.5	29.8	27.4	70	24.5670582421778	91.5	90.2	57	回	3.62	5.38	2.01	4.34	1.09	2.34	4.3	58.6	34.6	2.5	1.4	144
513223010687	7.2	1	5.8	22.7	34.7	25.8	71.59999847412109	26.3312636594798	99.5	125.8	52	汉	12.79	7.92	5.23	3.81	.51	.92	7.1	62.7	30	4.4	2.1	137
513223010688		2					57.5	24.2767532987886	86		64	回	6.67	4.42	.87	5.13	1.69	3.04	6.4	59.5	32.2	3.8	2	100
513223010689		1					57.0999984741211	21.3861196492081	84		63	羌	6.63	5.12	.97	4.64	1.42	2.78	5	63.9	27.7	3.1	1.3	175
513223010690		1					59.7000007629395	24.0055107174107	84.7		59	羌	5.71	4.9	1.13	4.15	1.25	2.39	9.300000000000001	63.5	28.1	5.9	2.6	207
513223010691		2					51.9000015258789	21.3537984974492	83		53	回	11.12	5.11	5.4	4.9	.99	1.46	6.1	64.2	29	3.9	1.7	80
513223010692		2					45.0999984741211	21.5099501284497	76		61	藏	3.67	4.1	.82	4.4	1.42	2.61	4.4	46.9	44.3	2	1.9	158
513223010693		1					71.90000152587891	26.4736903535172	93		71	羌	7.35	7.51	.68	4.29	1.2	2.78	4.7	64.8	26.3	3	1.2	100
513223010694		1					68.59999847412109	25.9467533553469	91		71	羌	2.58	5.59	1.09	4.06	1.32	2.24	5.1	61.9	28.8	3.1	1.4	127
513223010695		2									55	汉	9.33	5.18	1.22	4.61	1.49	2.57	3.8	61.1	30.7	1.9	1	163
513223010696		2					40.7000007629395	18.9894446511072	67.5		56	汉	6.12	4.56	1.54	4.34	1.47	2.17	4	60.5	31.2	2.4	1.2	109
513223010697		2					55.2999992370605	24.061722992156	89		65	羌	6.6	4.89	.99	4.67	1.52	2.7	3.7	52.7	40.9	1.9	1.5	97
513223010698		2					58.2999992370605	23.773057107965	78		54	汉	12.99	5.5	2.89	4.51	.96	2.24	6.1	64.7	27	3.9	1.6	135
513223010699		1					67.6999969482422	22.6725919992345	89		80	羌	11.65	5.37	.47	5.16	1.38	3.57	4.1	56.2	36.4	2.3	1.5	110
513223010700		2					84.6999969482422	34.7598255804592	114		67	羌	24.62	5.62	1.36	4.8	1.3	2.88	5.2	57.7	34.2	3	1.8	116
513223010701		1					70.3000030517578	25.8845684721396	89		68	羌	12.54	5.81	1.17	4.53	1.28	2.72	4.1	62.5	30.2	2.5	1.2	106
513223010702		1					76	32.2549841377627	103		53	羌	8.4	6.83	4.02	3.75	.78	1.14	6.1	67.2	25.7	4.1	1.5	128
513223010703		2					53.2999992370605	22.9486566799367	82		55	羌	6.27	8.789999999999999	2.59	5.37	1.39	2.8	5.1	50.4	41	2.5	2.1	191
513223010704		2					59.9000015258789	23.1950375499686	79		54	羌	6.81	7.12	1.1	3.37	1.21	1.66	6.2	72.7	21.5	4.5	1.3	124
513223010705		2					67.3000030517578	29.0908663984765	96		55	回	9.19	5.18	1.02	4.62	1.65	2.51	4	56.3	36.2	2.2	1.4	92
513223010706		1					73.90000152587891	30.4055047235008	109		62	羌	8.960000000000001	6.45	1.57	5.03	1.04	3.28	3.9	42.7	48.2	1.7	1.9	86
513223010707		2					61.9000015258789	27.1839260552782	98		71	羌	11.35	7.73	2.03	2.81	.93	.96	8.800000000000001	47.5	45.2	4.2	4	128
513223010708		2					67.1999969482422	29.0094802935147	95.2		54	羌	10.83	5.76	1.58	4.64	1.2	2.72	5.1	52.9	38.5	2.7	1.9	181
513223010709		1					95.1999969482422	32.0304036329754	108.5		52	羌	25.68	5.47	2.27	4.51	1.05	2.43	4.3	59.3	32.8	2.5	1.4	175
513223010710		1									55	羌	12.08	7.98	1.86	2.81	.78	1.18	9.4	74.09999999999999	20.3	6.9	1.9	115
513223010711		2									55	羌	6.6	5.01	1.64	4.65	1.08	2.82	4.2	53.2	38.8	2.2	1.6	125
513223010712		2					62.9000015258789	26.9403942831024	86		61	羌	5.98	5.4	1.12	4.19	1.08	2.6	4.9	67.2	25.1	3.3	1.2	213
513223010713		2					44.2000007629395	18.0465252326509	72		54	侗	1.33	4.58	.44	4.38	1.79	2.39	3.5	52.6	39.4	1.6	1.2	115
513223010714		2					61.2999992370605	23.9453122019768	89		71	羌	5.46	4.88	1.29	4.8	1.14	3.07	5.2	61.2	30.5	3.2	1.6	108
513223010715		2					64.8000030517578	23.4309840223686	84		52	羌	12.36	4.58	1.49	4.42	1.37	2.37	4.1	68.3	23.9	2.8	1	129
513223010716		1					51.2000007629395	21.9867430088769	86		85	羌	4.07	4.99	1.03	4.61	1.36	2.78	6.4	70.59999999999999	23	4.5	1.4	120
513223010717		2									53	羌	7.75	4.57	1.17	5.56	1.2	3.83	8.199999999999999	65.90000000000001	27.5	5.4	2.2	137
513223010718		1					65.59999847412109	22.8870549886354	85.5		64	羌	4.54	5.35	1.92	6.05	1.15	4.03	5.7	63	29.9	3.6	1.7	218
513223010719		2					60.4000015258789	25.238080554552	76.09999999999999		56	回	4.01	4.45	.86	6.56	1.74	4.43	4.1	54	37.7	2.2	1.5	219
513223010720		1					70.5	24.6548237250047	99		71	羌	7.97	6.06	2.27	4.48	1.07	2.38	5.4	65.7	25.9	3.5	1.4	100
513223010721		2					55.2999992370605	26.5946699265066	83		71	羌	4.16	7.79	3.68	5.5	1.11	2.72	3.5	56.4	33.9	2	1.2	161
513223010722		1					72.5	25.7793451619636	92.3		53	羌	8.16	5.5	.8100000000000001	3.93	1.05	2.51	5.4	51.6	41.6	2.8	2.2	244
513223010723		2					56	20.2489975842223	72		55	羌	3.22	4.69	1.02	4.63	1.43	2.74	5.4	48.7	42.8	2.6	2.3	192
513223010724		1					72.1999969482422	24.3201710052491	87		57	羌	7.61	9.25	2.37	5.07	.85	3.14	6.7	60.3	33.1	4	2.2	112
513223010725		2					54.5	24.6144785524338	89		68	汉	6.24	5.39	1.22	5.04	1.21	3.28	5.7	66.59999999999999	24	3.7	1.3	186
513223010726		2					63.7000007629395	27.3904867564373	102		81	羌	19.47	10.39	.85	4.69	1.4	2.9	5.7	53.4	38.3	3	2.2	78
513223010727		1					65.6999969482422	24.7888596325069	88		65	羌	6.2	5.07	1.1	3.89	1.1	2.29	4.8	47.8	44.9	2.3	2.1	107
513223010728		2									62	羌	10.24	5.34	2.72	4.46	.8100000000000001	2.41	5.7	63.7	29	3.6	1.6	160
513223010729		2					52.7000007629395	23.1743700981764	83.3		51	羌	8.630000000000001	5.27	.98	4.64	1.45	2.74	6.8	60.3	32.3	4.1	2.2	193
513223010730		2					45.2000007629395	20.1694864960112	72.8		57	汉	4.84	5.22	1.41	4.79	1.13	3.02	5.7	56	34.9	3.2	2	196
513223010731		2					70.8000030517578	27.8648456853405	98		51	羌	3.6	4.64	1.19	4.58	1.35	2.69	5.6	39.8	51.8	2.2	2.9	171
513223010732		2					63	27.4845606571166	91		57	羌	4.18	5.42	1.68	6.28	1.43	4.09	3.9	60.2	31.8	2.3	1.2	130
513223010733		1					74.5	24.1330798442137	91.40000000000001		57	羌	9.76	4.81	1.9	5.32	1.11	3.35	9.1	56.2	36.8	5.1	3.3	213
513223010734		2					52.7000007629395	23.2051359362741	97		73	回	2.88	4.94	1.12	5.13	1.46	3.16	5.6	62.6	31.1	3.5	1.7	144
513223010735		1					74	27.3463844569063	95.2		65	羌	3.78	4.75	1.81	4.5	1.05	2.63	5.4	58.9	33.3	3.2	1.8	169
513223010736	4.8	2	4.9	10.2	35.6	15.9	48.4000015258789	21.9478744916636	97	95.2	71	羌	6.46	4.97	1.75	5.57	1.37	3.4	4.3	51.8	40.5	2.2	1.7	200
513223010737	7.1	1	3.3	21.6	14.3	23.9	51.2999992370605	21.602901289504	74.2	31.8	69	汉	2.38	4.77	.68	4.69	1.56	2.82	4.5	62.4	29.9	2.8	1.3	203
513223010738		2					59.9000015258789	26.6933577328199	97		66	羌	4.66	6.67	.78	4.37	1.46	2.56	3.6	59.6	32.4	2.1	1.1	147
513223010739		2									53	羌	5.67	4.53	1.19	5	1.41	3.05	5.6	61.3	31.6	3.4	1.7	82
513223010740		1					64.90000152587891	26.0964432542621	83.09999999999999		50	羌	7.82	5.62	1.3	4.68	1.18	2.91	6.3	59.6	32.3	3.8	2	185
513223010741	8	1	5.9	25.3	27.6	30.1	74.3000030517578	25.8003232338526	100.4	86.40000000000001	53	羌	4.81	4.25	3.62	4.03	.8100000000000001	1.57	4.8	65.59999999999999	27.6	3.2	1.3	78
513223010742		1					51.2999992370605	20.3430638625731	83		78	汉	4.79	5.12	1.56	4.66	1.21	2.74	5.9	62.1	31.4	3.6	1.8	177
513223010743	6.8	1	3.7	27.6	28.6	24.5	61.4000015258789	23.053033060406	78	71.59999999999999	55	羌	6.49	5.1	4.29	5.03	1.2	1.88	5.2	55.9	36.6	2.9	1.9	117
513223010744	7.9	1	4.4	21.9	30.8	27.9	72.1999969482422	28.5589956679887	96	99.59999999999999	66	羌	4.84	4.92	1.51	3.33	1.1	1.54	8.199999999999999	75.09999999999999	19.2	6.2	1.5	106
513223010745	5.9	2	3.2	17.1	35.5	18.5	53.7999992370605	24.9309414011933	81	95.8	51	羌	14.84	6.91	2.21	4.51	1.29	2.22	6.6	52.2	41.1	3.4	2.7	183
513223010746		1					58.7999992370605	23.1419891866537	83.7		75	羌	6.43	5.56	.72	4.24	1.47	2.44	5.1	72.09999999999999	22.2	3.7	1.1	90
513223010747		2					69.3000030517578	26.4713578590356	92.40000000000001		55	羌	8.970000000000001	5.07	1.73	4.85	1.32	2.74	6.1	40	51.8	2.4	3.1	173
513223010748		1					61.4000015258789	24.2870145666227	90		58	羌	4.37	4.59	1.44	3.76	1.43	1.68	5.6	53.1	38.4	3	2.1	132
513223010749	6.5	2	4.6	11.2	39.6	18.9	58.5	28.0946226892173	98	116.1	73	汉	8.140000000000001	5.21	1	4.19	1.24	2.5	8	58.7	33.3	4.7	2.6	210
513223010750	8.300000000000001	1	7.1	23	35	28.6	80.59999847412109	30.7877533779136	109	138.2	71	汉	9.359999999999999	5.04	1.73	4.11	.85	2.47	5.6	49.9	41.6	2.8	2.3	157
513223010751		1					54.9000015258789	21.4990270714954	79.5		65	羌	7.28	5.09	.59	4.32	1.4	2.65	5.9	65.90000000000001	26.3	3.9	1.5	110
513223010752	6.5	2	4.7	21.2	30.7	23	60.5999984741211	23.1195254599474	96	78.90000000000001	63	汉	2.31	5.48	.41	5.23	1.33	3.71	4.1	56.6	33.7	2.3	1.4	152
513223010753	6.9	1	6.6	23.5	32.4	24.4	66.5	25.276675064351	94	107.5	69	羌	5.53	4.74	1.19	4.63	1.14	2.95	6.8	62.6	30.1	4.3	2	225
513223010754	5.5	2	3.8	15.5	32.3	19.2	53.2999992370605	21.4320550514552	80	82.2	53	藏	9.01	5.12	3.2	4.25	.78	2.02	3.6	58	33.5	2.1	1.2	86
513223010755		1					66.6999969482422	22.8104363558846	86		55	羌	5.22	4.83	7.49	5.21	.78	1.03	4.3	73	20.2	3.1	.8	81
[truncated: 5,537 more rows]
